# Supplementary material for: 4-Hy­droxy-3,5-dimeth­oxy-N-{4-[(5-methyl-1,2-oxazol-3-yl)sulfamo­yl]phen­yl}benzamide methanol monosolvate
Source: Acta Crystallogr Sect E Struct Rep Online. 2012 Jan 14;68(Pt 2):o379. doi: 10.1107/S1600536811055991 (PMC3275057; doi:10.1107/S1600536811055991)
Supplement: Supplementary file 1 [file e-68-0o379-sup1.cif]

##############################################################################
#                                                                            #
# This CIF contains the data in a paper accepted for publication in          #
# Acta Crystallographica Section E. It conforms to the requirements of       #
# Notes for Authors for Acta Crystallographica Section E, and has been       #
# peer reviewed under the auspices of the IUCr Commission on Journals.       #
#                                                                            #
# Full details of the Crystallographic Information File format               #
# are given in the paper "The Crystallographic Information File (CIF):       #
# a New Standard Archive File for Crystallography" by S. R. Hall, F. H.      #
# Allen and I. D. Brown [Acta Cryst. (1991), A47, 655-685].                  #
#                                                                            #
# The current version of the core CIF dictionary is obtainable from          #
# ftp://ftp.iucr.org/pub/cif_core.dic.                                       #
#                                                                            #
# Software is freely available for graphical display of the structure(s)     #
# in this CIF. For information consult the CIF software page                 #
# http://www.iucr.org/resources/cif/software.                                #
#                                                                            #
# This file may be used for bona fide research purposes within the           #
# scientific community so long as proper attribution is given to the journal # 
# article from which it was obtained.                                        #
#                                                                            #
##############################################################################
data_I
_audit_creation_method     SHELXL97
_chemical_name_systematic
;
4-Hydroxy-3,5-dimethoxy-<i>N</i>-{4-[(5-methyl-1,2-oxazol-3-
yl)sulfamoyl]phenyl}benzamide methanol monosolvate
;
_chemical_name_common     ?
_chemical_formula_moiety     'C19 H19 N3 O7 S, C H4 O'
_chemical_formula_sum     'C20 H23 N3 O8 S'
_chemical_formula_iupac     'C19 H19 N3 O7 S, C H4 O'
_chemical_formula_weight     465.47
_chemical_melting_point     494
_symmetry_cell_setting     monoclinic
_symmetry_space_group_name_H-M     'P 21/n'
_symmetry_space_group_name_Hall     '-P 2yn'
loop_
    _symmetry_equiv_pos_as_xyz
    'x, y, z'
    '-x+1/2, y+1/2, -z+1/2'
    '-x, -y, -z'
    'x-1/2, -y-1/2, z-1/2'
_cell_length_a     12.133(11)
_cell_length_b     8.684(8)
_cell_length_c     20.983(19)
_cell_angle_alpha     90.00
_cell_angle_beta     102.043(13)
_cell_angle_gamma     90.00
_cell_volume     2162(3)
_cell_formula_units_Z     4
_cell_measurement_reflns_used     3807
_cell_measurement_theta_min     1.79
_cell_measurement_theta_max     25.00
_cell_measurement_temperature     296(2)
_exptl_crystal_description     block
_exptl_crystal_colour     colourless
_exptl_crystal_size_max     0.35
_exptl_crystal_size_mid     0.24
_exptl_crystal_size_min     0.20
_exptl_crystal_density_diffrn     1.430
_exptl_crystal_density_meas     ?
_exptl_crystal_density_method     'not measured'
_exptl_crystal_F_000     976
_exptl_absorpt_coefficient_mu     0.203
_exptl_absorpt_correction_type     multi-scan
_exptl_absorpt_process_details     '(SADABS; Bruker, 2004)'
_exptl_absorpt_correction_T_min     0.9325
_exptl_absorpt_correction_T_max     0.9606
_exptl_special_details     ?
_diffrn_ambient_temperature     296(2)
_diffrn_radiation_type     MoK\a
_diffrn_radiation_wavelength     0.71073
_diffrn_radiation_source     'fine-focus sealed tube'
_diffrn_radiation_monochromator     graphite
_diffrn_measurement_device_type     'Bruker SMART CCD area-detector'
_diffrn_measurement_method     '\f and \w scans'
_diffrn_detector_area_resol_mean     ?
_diffrn_reflns_number     11585
_diffrn_reflns_av_R_equivalents     0.0415
_diffrn_reflns_av_sigmaI/netI     0.0870
_diffrn_reflns_theta_min     1.79
_diffrn_reflns_theta_max     25.00
_diffrn_reflns_theta_full     25.00
_diffrn_measured_fraction_theta_max     0.999
_diffrn_measured_fraction_theta_full     0.999
_diffrn_reflns_limit_h_min     -13
_diffrn_reflns_limit_h_max     14
_diffrn_reflns_limit_k_min     -10
_diffrn_reflns_limit_k_max     10
_diffrn_reflns_limit_l_min     -23
_diffrn_reflns_limit_l_max     24
_diffrn_standards_number     0
_diffrn_standards_interval_count     0
_diffrn_standards_interval_time     0
_diffrn_standards_decay_%     0
_refine_special_details     ?
_reflns_number_total     3807
_reflns_number_gt     2900
_reflns_threshold_expression     I>2\s(I)
_refine_ls_structure_factor_coef     Fsqd
_refine_ls_matrix_type     full
_refine_ls_R_factor_all     0.0657
_refine_ls_R_factor_gt     0.0489
_refine_ls_wR_factor_gt     0.1282
_refine_ls_wR_factor_ref     0.1395
_refine_ls_goodness_of_fit_ref     1.050
_refine_ls_restrained_S_all     1.050
_refine_ls_number_reflns     3807
_refine_ls_number_parameters     298
_refine_ls_number_restraints     0
_refine_ls_number_constraints     0
_refine_ls_hydrogen_treatment     mixed
_refine_ls_weighting_scheme     calc
_refine_ls_weighting_details
         'calc w=1/[\s^2^(Fo^2^)+(0.0122P)^2^+1.2353P] where P=(Fo^2^+2Fc^2^)/3'
_atom_sites_solution_hydrogens     geom
_atom_sites_solution_primary     direct
_atom_sites_solution_secondary     difmap
_refine_ls_shift/su_max     0.001
_refine_ls_shift/su_mean     0.000
_refine_diff_density_max     0.339
_refine_diff_density_min     -0.479
_refine_ls_extinction_method     none
_refine_ls_extinction_coef     ?
loop_
    _atom_type_symbol
    _atom_type_description
    _atom_type_scat_dispersion_real
    _atom_type_scat_dispersion_imag
    _atom_type_scat_source
    'C' 'C' 0.0033 0.0016
                         'International Tables Vol C Tables 4.2.6.8 and 6.1.1.4'
    'H' 'H' 0.0000 0.0000
                         'International Tables Vol C Tables 4.2.6.8 and 6.1.1.4'
    'N' 'N' 0.0061 0.0033
                         'International Tables Vol C Tables 4.2.6.8 and 6.1.1.4'
    'O' 'O' 0.0106 0.0060
                         'International Tables Vol C Tables 4.2.6.8 and 6.1.1.4'
    'S' 'S' 0.1246 0.1234
                         'International Tables Vol C Tables 4.2.6.8 and 6.1.1.4'
_computing_data_collection     'SMART (Bruker, 2004)'
_computing_cell_refinement     'SMART (Bruker, 2004)'
_computing_data_reduction     'SAINT (Bruker, 2004)'
_computing_structure_solution     'SHELXS97 (Sheldrick, 2008)'
_computing_structure_refinement     'SHELXL97 (Sheldrick, 2008)'
_computing_molecular_graphics     'SHELXTL (Sheldrick, 2008)'
_computing_publication_material     'SHELXL97 (Sheldrick, 2008)'
loop_
    _atom_site_type_symbol
    _atom_site_label
    _atom_site_fract_x
    _atom_site_fract_y
    _atom_site_fract_z
    _atom_site_U_iso_or_equiv
    _atom_site_adp_type
    _atom_site_calc_flag
    _atom_site_refinement_flags
    _atom_site_occupancy
    _atom_site_symmetry_multiplicity
    _atom_site_disorder_assembly
    _atom_site_disorder_group
    S S1 0.18631(5) 0.23253(8) 1.00904(3) 0.0372(2) Uani d . 1 1 . .
    O O1 0.29542(15) 1.3250(2) 0.77380(10) 0.0480(5) Uani d . 1 1 . .
    O O2 0.49358(17) 1.4549(2) 0.80363(10) 0.0463(5) Uani d . 1 1 . .
    O O3 0.66996(15) 1.3222(2) 0.88701(11) 0.0533(6) Uani d . 1 1 . .
    O O4 0.51958(15) 0.7933(2) 0.92734(11) 0.0539(6) Uani d . 1 1 . .
    O O5 0.06867(14) 0.2401(2) 1.00843(10) 0.0463(5) Uani d . 1 1 . .
    O O6 0.23161(17) 0.1065(2) 0.97917(10) 0.0501(5) Uani d . 1 1 . .
    O O7 0.24567(19) 0.4522(3) 1.22145(11) 0.0599(6) Uani d . 1 1 . .
    O O8 0.40341(19) 0.4397(3) 0.65913(12) 0.0639(7) Uani d . 1 1 . .
    N N1 0.33231(17) 0.8292(2) 0.91667(11) 0.0384(5) Uani d . 1 1 . .
    N N2 0.25363(17) 0.2263(3) 1.08544(11) 0.0398(6) Uani d . 1 1 . .
    N N3 0.3029(2) 0.3712(3) 1.17963(13) 0.0522(7) Uani d . 1 1 . .
    C C1 0.4473(2) 1.0346(3) 0.88707(12) 0.0331(6) Uani d . 1 1 . .
    C C2 0.5519(2) 1.1046(3) 0.90221(13) 0.0373(6) Uani d . 1 1 . .
    C C3 0.5688(2) 1.2450(3) 0.87506(13) 0.0375(6) Uani d . 1 1 . .
    C C4 0.4811(2) 1.3181(3) 0.83263(13) 0.0343(6) Uani d . 1 1 . .
    C C5 0.3754(2) 1.2467(3) 0.81737(13) 0.0358(6) Uani d . 1 1 . .
    C C6 0.3588(2) 1.1071(3) 0.84468(13) 0.0351(6) Uani d . 1 1 . .
    C C7 0.4365(2) 0.8765(3) 0.91227(13) 0.0339(6) Uani d . 1 1 . .
    C C8 0.1907(2) 1.2484(4) 0.75269(19) 0.0664(10) Uani d . 1 1 . .
    C C9 0.7670(2) 1.2299(4) 0.88784(19) 0.0639(10) Uani d . 1 1 . .
    C C10 0.3002(2) 0.6841(3) 0.93632(13) 0.0344(6) Uani d . 1 1 . .
    C C11 0.1948(2) 0.6720(3) 0.95179(14) 0.0420(7) Uani d . 1 1 . .
    C C12 0.1587(2) 0.5344(3) 0.97264(14) 0.0436(7) Uani d . 1 1 . .
    C C13 0.2275(2) 0.4053(3) 0.97739(13) 0.0353(6) Uani d . 1 1 . .
    C C14 0.3311(2) 0.4152(3) 0.96069(14) 0.0395(6) Uani d . 1 1 . .
    C C15 0.3678(2) 0.5532(3) 0.94009(14) 0.0405(7) Uani d . 1 1 . .
    C C16 0.2235(2) 0.3183(3) 1.13335(13) 0.0371(6) Uani d . 1 1 . .
    C C17 0.1158(2) 0.3594(3) 1.14200(15) 0.0462(7) Uani d . 1 1 . .
    C C18 0.1341(3) 0.4427(4) 1.19678(15) 0.0505(8) Uani d . 1 1 . .
    C C19 0.0590(3) 0.5249(5) 1.23277(19) 0.0758(11) Uani d . 1 1 . .
    C C20 0.4962(3) 0.5218(5) 0.64565(19) 0.0711(10) Uani d . 1 1 . .
    H H1A 0.2792 0.8958 0.9062 0.046 Uiso calc R 1 1 . .
    H H2 0.560(3) 1.487(4) 0.8163(16) 0.060(10) Uiso d . 1 1 . .
    H H2B 0.3095 0.1639 1.0962 0.048 Uiso calc R 1 1 . .
    H H2C 0.6109 1.0569 0.9308 0.045 Uiso calc R 1 1 . .
    H H6A 0.2881 1.0608 0.8349 0.042 Uiso calc R 1 1 . .
    H H8 0.418(4) 0.420(6) 0.704(3) 0.15(2) Uiso d . 1 1 . .
    H H8A 0.1408 1.3128 0.7224 0.100 Uiso calc R 1 1 . .
    H H8B 0.1578 1.2274 0.7896 0.100 Uiso calc R 1 1 . .
    H H8C 0.2028 1.1534 0.7318 0.100 Uiso calc R 1 1 . .
    H H9A 0.8330 1.2939 0.8963 0.096 Uiso calc R 1 1 . .
    H H9B 0.7607 1.1802 0.8464 0.096 Uiso calc R 1 1 . .
    H H9C 0.7729 1.1534 0.9214 0.096 Uiso calc R 1 1 . .
    H H11A 0.1481 0.7579 0.9480 0.050 Uiso calc R 1 1 . .
    H H12A 0.0884 0.5278 0.9835 0.052 Uiso calc R 1 1 . .
    H H14A 0.3766 0.3284 0.9633 0.047 Uiso calc R 1 1 . .
    H H15A 0.4378 0.5590 0.9287 0.049 Uiso calc R 1 1 . .
    H H17A 0.0468 0.3343 1.1154 0.055 Uiso calc R 1 1 . .
    H H19A 0.1035 0.5718 1.2711 0.114 Uiso calc R 1 1 . .
    H H19B 0.0072 0.4531 1.2452 0.114 Uiso calc R 1 1 . .
    H H19C 0.0178 0.6030 1.2053 0.114 Uiso calc R 1 1 . .
    H H20A 0.4828 0.6303 0.6482 0.107 Uiso calc R 1 1 . .
    H H20B 0.5060 0.4965 0.6026 0.107 Uiso calc R 1 1 . .
    H H20C 0.5630 0.4944 0.6769 0.107 Uiso calc R 1 1 . .
loop_
    _atom_site_aniso_label
    _atom_site_aniso_U_11
    _atom_site_aniso_U_22
    _atom_site_aniso_U_33
    _atom_site_aniso_U_12
    _atom_site_aniso_U_13
    _atom_site_aniso_U_23
    S1 0.0342(4) 0.0333(4) 0.0451(4) -0.0035(3) 0.0105(3) 0.0010(3)
    O1 0.0361(10) 0.0457(12) 0.0569(13) -0.0021(8) -0.0024(9) 0.0198(10)
    O2 0.0402(11) 0.0386(12) 0.0569(13) -0.0080(9) 0.0026(9) 0.0146(10)
    O3 0.0371(10) 0.0407(12) 0.0760(15) -0.0075(9) -0.0018(10) 0.0086(11)
    O4 0.0326(10) 0.0447(12) 0.0844(16) 0.0043(9) 0.0120(10) 0.0239(11)
    O5 0.0321(10) 0.0499(13) 0.0566(13) -0.0079(8) 0.0088(9) 0.0033(10)
    O6 0.0560(12) 0.0343(11) 0.0639(14) -0.0033(9) 0.0216(10) -0.0088(10)
    O7 0.0644(14) 0.0680(16) 0.0474(13) -0.0105(11) 0.0120(10) -0.0069(11)
    O8 0.0547(13) 0.0796(18) 0.0555(15) -0.0104(12) 0.0071(11) -0.0017(13)
    N1 0.0337(11) 0.0314(12) 0.0523(14) 0.0070(9) 0.0139(10) 0.0123(11)
    N2 0.0346(11) 0.0360(13) 0.0485(14) 0.0070(9) 0.0080(10) 0.0091(11)
    N3 0.0459(14) 0.0581(17) 0.0515(16) -0.0072(12) 0.0080(12) 0.0012(13)
    C1 0.0348(13) 0.0315(14) 0.0338(14) 0.0018(10) 0.0090(11) 0.0035(11)
    C2 0.0366(14) 0.0367(16) 0.0374(15) 0.0023(11) 0.0051(11) 0.0043(12)
    C3 0.0331(13) 0.0337(16) 0.0446(16) -0.0044(11) 0.0057(11) 0.0012(12)
    C4 0.0390(14) 0.0283(14) 0.0362(14) -0.0019(10) 0.0094(11) 0.0052(12)
    C5 0.0348(14) 0.0369(16) 0.0355(15) 0.0049(11) 0.0071(11) 0.0060(12)
    C6 0.0323(13) 0.0334(15) 0.0401(15) -0.0014(10) 0.0085(11) 0.0036(12)
    C7 0.0325(13) 0.0328(15) 0.0371(15) 0.0008(10) 0.0085(11) 0.0044(12)
    C8 0.0364(16) 0.068(2) 0.086(3) -0.0071(15) -0.0075(16) 0.031(2)
    C9 0.0386(16) 0.069(2) 0.083(3) -0.0101(15) 0.0116(16) -0.004(2)
    C10 0.0341(13) 0.0337(15) 0.0360(14) 0.0015(11) 0.0084(11) 0.0064(12)
    C11 0.0307(13) 0.0395(16) 0.0573(18) 0.0095(11) 0.0125(12) 0.0133(14)
    C12 0.0294(13) 0.0449(18) 0.0584(19) 0.0023(11) 0.0135(12) 0.0104(14)
    C13 0.0342(13) 0.0365(15) 0.0356(15) -0.0004(11) 0.0083(11) 0.0017(12)
    C14 0.0392(14) 0.0325(15) 0.0504(17) 0.0048(11) 0.0180(12) 0.0051(13)
    C15 0.0369(14) 0.0353(16) 0.0546(18) 0.0033(11) 0.0213(12) 0.0048(13)
    C16 0.0369(14) 0.0330(15) 0.0413(16) -0.0035(11) 0.0078(12) 0.0120(12)
    C17 0.0379(15) 0.0511(19) 0.0500(18) 0.0008(12) 0.0104(13) 0.0015(15)
    C18 0.0560(19) 0.052(2) 0.0468(18) -0.0015(14) 0.0180(15) 0.0083(15)
    C19 0.095(3) 0.073(3) 0.070(3) 0.008(2) 0.040(2) -0.002(2)
    C20 0.061(2) 0.073(3) 0.080(3) -0.0076(18) 0.0143(19) -0.003(2)
_geom_special_details     ?
loop_
    _geom_bond_atom_site_label_1
    _geom_bond_atom_site_label_2
    _geom_bond_site_symmetry_2
    _geom_bond_distance
    _geom_bond_publ_flag
    S1 O5 . 1.426(2) ?
    S1 O6 . 1.427(2) ?
    S1 N2 . 1.641(3) ?
    S1 C13 . 1.755(3) ?
    O1 C5 . 1.367(3) ?
    O1 C8 . 1.420(4) ?
    O2 C4 . 1.357(3) ?
    O2 H2 . 0.85(3) ?
    O3 C3 . 1.374(3) ?
    O3 C9 . 1.421(4) ?
    O4 C7 . 1.227(3) ?
    O7 C18 . 1.347(4) ?
    O7 N3 . 1.415(3) ?
    O8 C20 . 1.410(4) ?
    O8 H8 . 0.94(5) ?
    N1 C7 . 1.350(3) ?
    N1 C10 . 1.406(3) ?
    N1 H1A . 0.8600 ?
    N2 C16 . 1.392(4) ?
    N2 H2B . 0.8600 ?
    C2 H2C . 0.9300 ?
    C2 C1 . 1.383(4) ?
    C2 C3 . 1.379(4) ?
    C4 C5 . 1.400(4) ?
    C4 C3 . 1.391(4) ?
    C6 H6A . 0.9300 ?
    C6 C1 . 1.394(4) ?
    C6 C5 . 1.373(4) ?
    C7 C1 . 1.486(4) ?
    C8 H8C . 0.9600 ?
    C8 H8B . 0.9600 ?
    C8 H8A . 0.9600 ?
    C9 H9C . 0.9600 ?
    C9 H9B . 0.9600 ?
    C9 H9A . 0.9600 ?
    C10 C15 . 1.394(4) ?
    C10 C11 . 1.388(4) ?
    C11 H11A . 0.9300 ?
    C11 C12 . 1.375(4) ?
    C12 H12A . 0.9300 ?
    C13 C12 . 1.389(4) ?
    C13 C14 . 1.376(4) ?
    C14 H14A . 0.9300 ?
    C14 C15 . 1.379(4) ?
    C15 H15A . 0.9300 ?
    C16 C17 . 1.403(4) ?
    C16 N3 . 1.301(4) ?
    C17 H17A . 0.9300 ?
    C17 C18 . 1.337(4) ?
    C18 C19 . 1.482(4) ?
    C19 H19C . 0.9600 ?
    C19 H19B . 0.9600 ?
    C19 H19A . 0.9600 ?
    C20 H20C . 0.9600 ?
    C20 H20B . 0.9600 ?
    C20 H20A . 0.9600 ?
loop_
    _geom_angle_atom_site_label_1
    _geom_angle_atom_site_label_2
    _geom_angle_atom_site_label_3
    _geom_angle_site_symmetry_1
    _geom_angle_site_symmetry_3
    _geom_angle
    _geom_angle_publ_flag
    S1 N2 H2B . . 118.8 ?
    O1 C8 H8A . . 109.5 ?
    O1 C8 H8B . . 109.5 ?
    O1 C5 C6 . . 124.9(2) ?
    O1 C5 C4 . . 114.9(2) ?
    O1 C8 H8C . . 109.5 ?
    O2 C4 C3 . . 123.0(2) ?
    O2 C4 C5 . . 117.9(2) ?
    O3 C9 H9A . . 109.5 ?
    O3 C9 H9B . . 109.5 ?
    O3 C9 H9C . . 109.5 ?
    O3 C3 C2 . . 124.1(2) ?
    O3 C3 C4 . . 115.4(2) ?
    O4 C7 N1 . . 122.2(2) ?
    O4 C7 C1 . . 120.4(2) ?
    O5 S1 O6 . . 120.54(12) ?
    O5 S1 N2 . . 107.67(12) ?
    O6 S1 N2 . . 104.17(13) ?
    O5 S1 C13 . . 108.68(12) ?
    O6 S1 C13 . . 108.85(14) ?
    O7 C18 C19 . . 116.7(3) ?
    O8 C20 H20A . . 109.5 ?
    O8 C20 H20B . . 109.5 ?
    O8 C20 H20C . . 109.5 ?
    N1 C7 C1 . . 117.3(2) ?
    N2 S1 C13 . . 105.97(12) ?
    N2 C16 C17 . . 129.2(3) ?
    N3 C16 N2 . . 118.5(2) ?
    N3 C16 C17 . . 112.2(3) ?
    C1 C2 H2C . . 119.9 ?
    C1 C6 H6A . . 119.8 ?
    C2 C3 C4 . . 120.5(2) ?
    C2 C1 C7 . . 118.0(2) ?
    C2 C1 C6 . . 119.7(2) ?
    C3 C2 H2C . . 119.9 ?
    C3 C2 C1 . . 120.2(2) ?
    C3 O3 C9 . . 115.7(2) ?
    C3 C4 C5 . . 119.1(2) ?
    C4 O2 H2 . . 110(2) ?
    C5 C6 H6A . . 119.8 ?
    C5 C6 C1 . . 120.3(2) ?
    C5 O1 C8 . . 116.1(2) ?
    C6 C5 C4 . . 120.2(2) ?
    C6 C1 C7 . . 122.0(2) ?
    C7 N1 H1A . . 116.1 ?
    C7 N1 C10 . . 127.9(2) ?
    C10 C11 H11A . . 119.7 ?
    C10 C15 H15A . . 120.0 ?
    C10 N1 H1A . . 116.1 ?
    C11 C12 H12A . . 120.1 ?
    C11 C12 C13 . . 119.9(2) ?
    C11 C10 N1 . . 117.5(2) ?
    C11 C10 C15 . . 119.0(2) ?
    C12 C11 H11A . . 119.7 ?
    C12 C11 C10 . . 120.7(2) ?
    C12 C13 S1 . . 120.2(2) ?
    C13 C12 H12A . . 120.1 ?
    C13 C14 H14A . . 119.8 ?
    C13 C14 C15 . . 120.4(2) ?
    C14 C15 H15A . . 120.0 ?
    C14 C15 C10 . . 120.1(2) ?
    C14 C13 S1 . . 119.8(2) ?
    C14 C13 C12 . . 119.9(2) ?
    C15 C10 N1 . . 123.5(2) ?
    C15 C14 H14A . . 119.8 ?
    C16 N3 O7 . . 104.8(2) ?
    C16 C17 H17A . . 127.6 ?
    C16 N2 H2B . . 118.8 ?
    C16 N2 S1 . . 122.30(18) ?
    C17 C18 C19 . . 133.6(3) ?
    C17 C18 O7 . . 109.7(3) ?
    C18 C19 H19C . . 109.5 ?
    C18 C19 H19B . . 109.5 ?
    C18 C19 H19A . . 109.5 ?
    C18 C17 H17A . . 127.6 ?
    C18 C17 C16 . . 104.9(3) ?
    C18 O7 N3 . . 108.4(2) ?
    C20 O8 H8 . . 108(3) ?
    H8A C8 H8C . . 109.5 ?
    H8A C8 H8B . . 109.5 ?
    H8B C8 H8C . . 109.5 ?
    H9A C9 H9C . . 109.5 ?
    H9A C9 H9B . . 109.5 ?
    H9B C9 H9C . . 109.5 ?
    H19A C19 H19C . . 109.5 ?
    H19A C19 H19B . . 109.5 ?
    H19B C19 H19C . . 109.5 ?
    H20A C20 H20C . . 109.5 ?
    H20A C20 H20B . . 109.5 ?
    H20B C20 H20C . . 109.5 ?
loop_
    _geom_torsion_atom_site_label_1
    _geom_torsion_atom_site_label_2
    _geom_torsion_atom_site_label_3
    _geom_torsion_atom_site_label_4
    _geom_torsion_site_symmetry_1
    _geom_torsion_site_symmetry_2
    _geom_torsion_site_symmetry_3
    _geom_torsion_site_symmetry_4
    _geom_torsion
    _geom_torsion_publ_flag
    S1 C13 C12 C11 . . . . 175.8(2) ?
    S1 C13 C14 C15 . . . . -175.4(2) ?
    S1 N2 C16 C17 . . . . 39.3(4) ?
    S1 N2 C16 N3 . . . . -144.2(2) ?
    O2 C4 C3 C2 . . . . -178.8(2) ?
    O2 C4 C3 O3 . . . . 1.2(4) ?
    O2 C4 C5 C6 . . . . 179.1(2) ?
    O2 C4 C5 O1 . . . . 0.2(4) ?
    O4 C7 C1 C6 . . . . 151.8(3) ?
    O4 C7 C1 C2 . . . . -22.6(4) ?
    O5 S1 C13 C12 . . . . 16.6(3) ?
    O5 S1 C13 C14 . . . . -167.0(2) ?
    O5 S1 N2 C16 . . . . -42.3(2) ?
    O6 S1 C13 C12 . . . . 149.6(2) ?
    O6 S1 C13 C14 . . . . -34.0(3) ?
    O6 S1 N2 C16 . . . . -171.4(2) ?
    N1 C10 C11 C12 . . . . -178.7(3) ?
    N1 C10 C15 C14 . . . . 179.1(3) ?
    N1 C7 C1 C6 . . . . -27.2(4) ?
    N1 C7 C1 C2 . . . . 158.4(2) ?
    N2 C16 N3 O7 . . . . -177.1(2) ?
    N2 C16 C17 C18 . . . . 177.1(3) ?
    N2 S1 C13 C12 . . . . -98.8(2) ?
    N2 S1 C13 C14 . . . . 77.5(2) ?
    N3 O7 C18 C17 . . . . 0.6(3) ?
    N3 C16 C17 C18 . . . . 0.4(3) ?
    N3 O7 C18 C19 . . . . -178.2(3) ?
    C1 C2 C3 C4 . . . . 0.5(4) ?
    C1 C2 C3 O3 . . . . -179.5(3) ?
    C1 C6 C5 C4 . . . . -0.9(4) ?
    C1 C6 C5 O1 . . . . 177.9(2) ?
    C3 C4 C5 C6 . . . . 0.7(4) ?
    C3 C4 C5 O1 . . . . -178.1(2) ?
    C3 C2 C1 C7 . . . . 173.9(2) ?
    C3 C2 C1 C6 . . . . -0.6(4) ?
    C5 C4 C3 C2 . . . . -0.5(4) ?
    C5 C4 C3 O3 . . . . 179.5(2) ?
    C5 C6 C1 C7 . . . . -173.5(2) ?
    C5 C6 C1 C2 . . . . 0.8(4) ?
    C7 N1 C10 C15 . . . . -15.7(4) ?
    C7 N1 C10 C11 . . . . 165.2(3) ?
    C8 O1 C5 C4 . . . . 174.2(3) ?
    C8 O1 C5 C6 . . . . -4.6(4) ?
    C9 O3 C3 C4 . . . . -137.6(3) ?
    C9 O3 C3 C2 . . . . 42.4(4) ?
    C10 C11 C12 C13 . . . . -1.0(4) ?
    C10 N1 C7 C1 . . . . 177.2(2) ?
    C10 N1 C7 O4 . . . . -1.8(4) ?
    C11 C10 C15 C14 . . . . -1.8(4) ?
    C12 C13 C14 C15 . . . . 0.9(4) ?
    C13 C14 C15 C10 . . . . 0.3(4) ?
    C13 S1 N2 C16 . . . . 73.8(2) ?
    C14 C13 C12 C11 . . . . -0.6(4) ?
    C15 C10 C11 C12 . . . . 2.1(4) ?
    C16 C17 C18 C19 . . . . 177.9(3) ?
    C16 C17 C18 O7 . . . . -0.6(3) ?
    C17 C16 N3 O7 . . . . -0.1(3) ?
    C18 O7 N3 C16 . . . . -0.3(3) ?
loop_
    _geom_hbond_atom_site_label_D
    _geom_hbond_atom_site_label_H
    _geom_hbond_atom_site_label_A
    _geom_hbond_site_symmetry_A
    _geom_hbond_distance_DH
    _geom_hbond_distance_HA
    _geom_hbond_distance_DA
    _geom_hbond_angle_DHA
    O2 H2 N3 3_677 0.85(3) 2.05(3) 2.852(4) 157(3)
    O8 H8 O2 1_545 0.94(5) 2.12(6) 3.004(4) 156(5)
    O8 H8 O1 1_545 0.94(5) 2.44(5) 3.133(4) 131(4)
data_global
_journal_date_recd_electronic     2011-11-20
_journal_date_accepted     2011-12-28
_journal_name_full     'Acta Crystallographica, Section E'
_journal_year     2012
_journal_volume     68
_journal_issue      2
_journal_page_first     o379
_journal_page_last     o379
_journal_paper_category     QO
_journal_paper_doi     10.1107/S1600536811055991
_journal_coeditor_code     BH2401
_publ_contact_author_name     'Jian-Hua Miao'
_publ_contact_author_address
;
Guangxi Botanical Garden of Medicinal Plants
Nanning 530023
China
;
_publ_contact_author_email     jianhuamiaogxyyzwy@yahoo.cn
_publ_contact_author_fax     '86 771 3275878'
_publ_contact_author_phone     '86 771 3275878'
_publ_section_title
;\
4-Hydroxy-3,5-dimethoxy-<i>N</i>-{4-[(5-methyl-1,2-oxazol-3-yl)sulfamoyl]\
phenyl}benzamide methanol monosolvate
;
loop_
    _publ_author_name
    _publ_author_footnote
    _publ_author_address
    "Pan, Wei-Gao" .
;
Guangxi Botanical Garden of Medicinal Plants
Nanning 530023
People's Republic of China
Guangxi Traditional Chinese Medicine University,
Nanning 530001, People's Republic of  China
;
    "Zhao, Zhi-Dong" .
;
Guangxi University
College of Chemistry and Chemical Engineering
Nanning 530004
People's Republic of China
;
    "Luo, Peng" .
;
Guangxi Traditional Chinese Medicine University
Nanning 530001
People's Republic of China
;
    "Lin, Cui-Wu" .
;
Guangxi University
College of Chemistry and Chemical Engineering
Nanning 530004
People's Republic of China
;
    "Miao, Jian-Hua" .
;
Guangxi Botanical Garden of Medicinal Plants
Nanning 530023
People's Republic of China
;
