# Supplementary material for: 4-Hy­droxy-3,5-dimeth­oxy-N-{4-[(5-methyl-1,2-oxazol-3-yl)sulfamo­yl]phen­yl}benzamide methanol monosolvate
Source: Acta Crystallogr Sect E Struct Rep Online. 2012 Jan 14;68(Pt 2):o379. doi: 10.1107/S1600536811055991 (PMC3275057; doi:10.1107/S1600536811055991)
Supplement: Supplementary file 2 [file e-68-0o379-Isup2.hkl]

# 
# h,k,l, Fc-squared, Fo-squared, sigma(Fo-squared) and status flag 
# 
data_I
_shelx_title ' pwg1 in P2(1)/n' 
_shelx_refln_list_code          4 
_shelx_F_calc_maximum      232.45 
_exptl_crystal_F_000       976.00 
_reflns_d_resolution_high  0.8410 
 
loop_ 
 _symmetry_equiv_pos_as_xyz 
 'x, y, z' 
 '-x+1/2, y+1/2, -z+1/2' 
 '-x, -y, -z' 
 'x-1/2, -y-1/2, z-1/2' 
 
_cell_length_a    12.1330 
_cell_length_b     8.6838 
_cell_length_c    20.9832 
_cell_angle_alpha  90.000 
_cell_angle_beta  102.043 
_cell_angle_gamma  90.000 
 
_shelx_F_squared_multiplier     1.000 
 
loop_ 
 _refln_index_h 
 _refln_index_k 
 _refln_index_l 
 _refln_F_squared_calc 
 _refln_F_squared_meas 
 _refln_F_squared_sigma 
 _refln_observed_status 
   2   0   0    14473.82    13927.36   1028.08 o 
   4   0   0     4689.26     4317.52    322.21 o 
   6   0   0     1073.37     1080.47     80.17 o 
   8   0   0      793.32      852.86     64.96 o 
  10   0   0       44.29       31.76      5.45 o 
  12   0   0       27.33       51.56     14.04 o 
   1   1   0       64.07      111.92      9.11 o 
   2   1   0     7158.81     6964.88    398.20 o 
   3   1   0      161.17      122.37      6.91 o 
   4   1   0      646.59      590.03     32.93 o 
   5   1   0     2161.95     2318.95    120.92 o 
   6   1   0      980.59     1061.37     61.78 o 
   7   1   0      132.07      169.64     14.79 o 
   8   1   0       49.92       48.68      6.35 o 
   9   1   0      740.55      784.42     53.77 o 
  10   1   0     1878.50     1894.03    159.52 o 
  11   1   0      727.14      780.07     53.33 o 
  12   1   0       16.25        4.50      3.99 o 
  13   1   0        2.98        5.48      4.86 o 
  14   1   0       98.99      135.74     15.15 o 
   0   2   0     9134.13     9736.64    885.91 o 
   1   2   0     1840.67     1927.15    150.06 o 
   2   2   0    13415.67    12917.87    824.69 o 
   3   2   0      233.21      220.24     13.18 o 
   4   2   0      304.63      302.65     18.06 o 
   5   2   0      810.28      779.83     41.50 o 
   6   2   0      415.16      459.75     25.22 o 
   7   2   0      174.61      166.42     10.63 o 
   8   2   0     2729.51     2642.34    146.63 o 
   9   2   0       31.68       31.92      4.84 o 
  10   2   0      479.87      450.60     31.02 o 
  11   2   0        5.99        0.72      4.58 o 
  12   2   0        1.33        9.97      9.54 o 
  13   2   0        3.28        2.20     12.19 o 
   1   3   0      435.98      299.15     31.17 o 
   2   3   0     3246.77     2809.97    257.53 o 
   3   3   0     2922.09     2775.69    178.36 o 
   4   3   0      999.57      973.73     56.38 o 
   5   3   0      852.64      932.29     50.02 o 
   6   3   0      647.61      657.49     35.10 o 
   7   3   0      918.27      913.30     51.10 o 
   8   3   0       52.41       61.74      6.12 o 
   9   3   0      188.10      190.92     17.17 o 
  10   3   0     2897.83     2849.10    193.91 o 
  11   3   0        6.90        2.38      4.09 o 
  12   3   0      332.44      364.34     33.04 o 
  13   3   0       37.59       48.71     18.81 o 
   0   4   0     2494.34     2755.97    249.22 o 
   1   4   0      777.03      823.11     66.22 o 
   2   4   0      849.00      942.53     73.66 o 
   3   4   0      127.68      145.54     13.05 o 
   4   4   0      130.63      120.77      9.83 o 
   5   4   0        1.13        5.67      2.79 o 
   6   4   0       47.22       63.02      5.74 o 
   7   4   0       64.22       72.86      6.91 o 
   8   4   0       59.01       72.05      7.34 o 
   9   4   0      141.03      144.13     11.20 o 
  10   4   0       29.58       17.60      4.35 o 
  11   4   0        7.40        4.19      6.09 o 
  12   4   0      102.25      123.13     14.52 o 
  13   4   0      123.91      148.65     16.97 o 
   1   5   0      279.20      261.36     27.59 o 
   2   5   0        7.28        5.69      4.11 o 
   3   5   0       90.23      101.63     18.27 o 
   4   5   0      655.92      542.63     40.80 o 
   5   5   0       80.94       70.89      6.78 o 
   6   5   0      478.29      514.51     32.71 o 
   7   5   0       18.38       22.90      5.97 o 
   8   5   0       42.97       45.51     10.01 o 
   9   5   0        2.26        4.42      4.41 o 
  10   5   0      144.61      155.16     15.43 o 
  11   5   0        4.69        1.94      4.79 o 
  12   5   0      134.38      189.64     21.01 o 
   0   6   0      962.14     1044.06    164.29 o 
   1   6   0      594.17      593.51     48.57 o 
   2   6   0       77.42      101.76     11.59 o 
   3   6   0      314.64      347.53     31.66 o 
   4   6   0       58.89       60.78      6.24 o 
   5   6   0        2.28        1.40      2.49 o 
   6   6   0      430.43      378.03     25.65 o 
   7   6   0      821.88      832.17     83.77 o 
   8   6   0        0.25       -1.55      3.88 o 
   9   6   0      169.90      199.12     17.75 o 
  10   6   0       89.88       81.39     10.38 o 
  11   6   0        0.01       -0.38      4.46 o 
   1   7   0      200.56      267.85     24.28 o 
   2   7   0      178.07      211.76     18.52 o 
   3   7   0      428.39      395.06     34.69 o 
   4   7   0      398.49      427.86     27.95 o 
   5   7   0        1.21       -0.77      3.02 o 
   6   7   0     1463.57     1557.25    118.36 o 
   7   7   0       35.61       43.14      6.42 o 
   8   7   0       10.98        5.86      4.25 o 
   9   7   0       56.91       63.61      8.06 o 
  10   7   0      102.02      111.62     12.13 o 
   0   8   0        1.29        4.24     13.78 o 
   1   8   0      244.93      299.31     54.32 o 
   2   8   0        4.46        3.52      6.40 o 
   3   8   0      160.69      158.57     15.33 o 
   4   8   0       48.01       52.14      6.32 o 
   5   8   0        3.01        9.48      4.61 o 
   6   8   0      201.72      206.78     19.21 o 
   7   8   0        4.36       -0.79      6.18 o 
   8   8   0      127.74      140.20     15.28 o 
   1   9   0       73.46       91.09     23.09 o 
   2   9   0       29.00       54.69     16.48 o 
   3   9   0      322.55      300.37     36.38 o 
   4   9   0        8.87        5.21      9.81 o 
   5   9   0       97.91      118.43     14.05 o 
   6   9   0        3.73        9.27      4.94 o 
   0  10   0       88.02      102.98     21.81 o 
   1  10   0      283.07      335.11     50.80 o 
   2  10   0        9.10       12.60     11.74 o 
   3  10   0       27.85        4.24     23.32 o 
 -13   0   1       10.14       -1.89      7.95 o 
 -11   0   1       51.32       58.17      7.74 o 
  -9   0   1     1301.99     1317.15    110.44 o 
  -7   0   1     4857.67     5539.98    413.22 o 
  -5   0   1     4099.68     4363.98    324.05 o 
  -3   0   1     8265.77     7800.92    578.65 o 
  -1   0   1     2153.13     2205.81    186.23 o 
   1   0   1     4099.12     4434.32    498.18 o 
   3   0   1      136.65      242.40     22.73 o 
   5   0   1     1477.18     1596.19    119.19 o 
   7   0   1      449.69      485.71     36.56 o 
   9   0   1       91.32      104.41     10.68 o 
  11   0   1      668.60      731.79     62.74 o 
  13   0   1       26.06       35.51     13.78 o 
 -14   1   1        9.69       18.15     11.92 o 
 -13   1   1       80.99       93.88     24.64 o 
 -12   1   1       40.29       37.40      6.05 o 
 -11   1   1      286.99      308.53     19.73 o 
 -10   1   1      422.59      422.41     25.38 o 
  -9   1   1        1.17        6.50      2.21 o 
  -8   1   1       13.55       16.65      2.27 o 
  -7   1   1       43.30       65.07      4.56 o 
  -6   1   1     1030.96     1062.57     61.58 o 
  -5   1   1     3039.45     3130.42    192.48 o 
  -4   1   1        1.22        3.56      1.37 o 
  -3   1   1      301.66      234.28     12.58 o 
  -2   1   1      378.34      400.11     21.25 o 
  -1   1   1        2.07        5.89      0.87 o 
   0   1   1      199.77      261.08     20.55 o 
   1   1   1    14363.89    14543.05    933.19 o 
   2   1   1    11226.50    10866.63    620.84 o 
   3   1   1     1239.11     1087.83     67.43 o 
   4   1   1     3711.09     3702.99    211.82 o 
   5   1   1       43.28       57.74      3.70 o 
   6   1   1     1199.18     1320.31     70.31 o 
   7   1   1       68.76       43.17      5.38 o 
   8   1   1      247.72      273.04     18.26 o 
   9   1   1      118.91      145.84     11.57 o 
  10   1   1       91.71       83.12      8.24 o 
  11   1   1       42.87       50.08      6.18 o 
  12   1   1       35.28       50.69      6.66 o 
  13   1   1       68.54       88.70      9.81 o 
 -13   2   1       36.03       50.78      8.18 o 
 -12   2   1      102.17      102.58     12.48 o 
 -11   2   1       17.64       10.65      4.35 o 
 -10   2   1      957.96     1007.45     69.06 o 
  -9   2   1      104.72      102.86      6.78 o 
  -8   2   1      318.28      316.90     20.13 o 
  -7   2   1     1206.85     1220.42     68.52 o 
  -6   2   1      122.58      136.56      7.73 o 
  -5   2   1      645.96      700.12     37.66 o 
  -4   2   1      463.00      487.10     25.82 o 
  -3   2   1      413.68      317.98     17.13 o 
  -2   2   1     1397.57     1262.94    116.23 o 
  -1   2   1      353.94      316.21     25.96 o 
   0   2   1      164.94      186.77     12.88 o 
   1   2   1      218.25      143.61     37.10 o 
   2   2   1     3298.89     3123.69    200.69 o 
   3   2   1     2007.69     1905.71    110.19 o 
   4   2   1        8.87        5.47      1.28 o 
   5   2   1      118.46      174.72     10.48 o 
   6   2   1     2050.08     2176.92    130.80 o 
   7   2   1      612.95      679.76     38.63 o 
   8   2   1       10.21       13.63      2.41 o 
   9   2   1      350.86      370.29     23.90 o 
  10   2   1      150.33      180.34     13.83 o 
  11   2   1      203.31      161.17     13.10 o 
  12   2   1      235.78      238.84     18.75 o 
  13   2   1      273.18      329.59     32.58 o 
 -13   3   1       34.99       39.77      7.62 o 
 -12   3   1       65.72       78.18     11.66 o 
 -11   3   1        8.74        9.94      4.69 o 
 -10   3   1      867.95      891.46     69.14 o 
  -9   3   1       91.89      110.18      8.72 o 
  -8   3   1      301.10      331.10     21.94 o 
  -7   3   1     1429.64     1437.59     80.49 o 
  -6   3   1      371.25      389.61     20.99 o 
  -5   3   1       25.92       25.05      2.23 o 
  -4   3   1      112.16      164.94      8.91 o 
  -3   3   1     2428.21     2459.96    157.25 o 
  -2   3   1      641.55      828.02     65.80 o 
  -1   3   1     1353.93     1334.93    104.77 o 
   0   3   1      289.71      276.61     18.26 o 
   1   3   1      328.18      392.34     32.53 o 
   2   3   1      164.79      127.54     12.50 o 
   3   3   1     2813.77     3137.48    202.51 o 
   4   3   1       59.70       65.57      6.87 o 
   5   3   1       41.78       61.93      4.95 o 
   6   3   1      321.65      348.03     23.14 o 
   7   3   1       71.21       66.29      8.19 o 
   8   3   1       17.08        6.11      2.75 o 
   9   3   1      329.85      317.31     24.36 o 
  10   3   1       16.16       26.23      6.06 o 
  11   3   1        0.16        4.85      3.94 o 
  12   3   1      140.76      116.97     34.98 o 
  13   3   1       11.40        6.14      5.03 o 
 -13   4   1        7.34       14.48      5.40 o 
 -12   4   1       15.82       19.26      6.16 o 
 -11   4   1        4.71       -1.97      7.68 o 
 -10   4   1       61.98       57.66      9.39 o 
  -9   4   1      715.77      692.28     54.58 o 
  -8   4   1       81.11       88.70      7.23 o 
  -7   4   1      132.52      145.98     10.57 o 
  -6   4   1      563.37      583.83     34.91 o 
  -5   4   1     1855.97     1671.24     96.37 o 
  -4   4   1        1.88        1.74      1.86 o 
  -3   4   1     2210.72      932.23    147.33 o 
  -2   4   1     1382.65     1348.97    107.35 o 
  -1   4   1     1692.81     1746.57    137.73 o 
   0   4   1     1544.60     1893.44    149.61 o 
   1   4   1      672.99      619.27     49.90 o 
   2   4   1       49.12       45.16     13.97 o 
   3   4   1      833.97      736.86     48.53 o 
   4   4   1       55.72       67.26     11.61 o 
   5   4   1       14.01       14.06      3.44 o 
   6   4   1       60.65       72.93      7.36 o 
   7   4   1        0.25        2.32      2.37 o 
   8   4   1       43.20       34.88      4.80 o 
   9   4   1     1148.31     1130.31     71.72 o 
  10   4   1      337.32      384.26     31.55 o 
  11   4   1      814.90      839.63     71.30 o 
  12   4   1        4.75        7.05     13.51 o 
 -12   5   1       33.99       17.63      5.73 o 
 -11   5   1       41.54       58.22      7.86 o 
 -10   5   1       38.82       39.57      9.05 o 
  -9   5   1      176.30      186.85     16.71 o 
  -8   5   1       25.73       30.80      6.64 o 
  -7   5   1      789.85      849.59     55.15 o 
  -6   5   1       16.35       14.67      3.06 o 
  -5   5   1      194.91      240.87     15.92 o 
  -4   5   1       82.22       68.75      7.86 o 
  -3   5   1      319.71      328.45     26.62 o 
  -2   5   1        0.14        1.16      3.60 o 
  -1   5   1      191.45      202.12     17.02 o 
   0   5   1       35.64       30.46      4.98 o 
   1   5   1     2883.99     3198.63    253.18 o 
   2   5   1       19.59       20.11      5.00 o 
   3   5   1       10.95       17.10      4.33 o 
   4   5   1        1.85        1.67      3.26 o 
   5   5   1      127.13      179.73     15.76 o 
   6   5   1      618.43      631.01     46.48 o 
   7   5   1     1323.25     1345.71     84.10 o 
   8   5   1       12.40       18.24      4.05 o 
   9   5   1      381.07      409.72     32.62 o 
  10   5   1      258.77      276.63     24.21 o 
  11   5   1        8.48        7.68      4.82 o 
  12   5   1       55.82       61.68      8.73 o 
 -11   6   1       71.39       71.73     10.16 o 
 -10   6   1      414.34      520.66     40.46 o 
  -9   6   1       58.12       61.73      8.32 o 
  -8   6   1        0.78        4.76      4.14 o 
  -7   6   1       24.52       12.03      5.78 o 
  -6   6   1      539.26      621.83     49.06 o 
  -5   6   1     1429.24     1468.64     85.75 o 
  -4   6   1      398.77      387.95     23.58 o 
  -3   6   1      863.66      914.55     68.21 o 
  -2   6   1      242.26      308.58     25.74 o 
  -1   6   1       73.71       96.24     10.03 o 
   0   6   1      327.85      399.78     32.98 o 
   1   6   1      102.81      107.43     12.60 o 
   2   6   1      138.97      158.80     14.77 o 
   3   6   1      151.05      128.16     23.59 o 
   4   6   1      214.30      204.26     15.39 o 
   5   6   1       46.29       48.69      7.59 o 
   6   6   1       27.12       35.71      7.10 o 
   7   6   1      323.40      384.22     49.96 o 
   8   6   1       11.39       19.35      4.94 o 
   9   6   1       26.56       17.99      5.05 o 
  10   6   1        0.43        3.16      5.13 o 
  11   6   1      105.74      115.03     22.87 o 
 -10   7   1       99.96      116.22     12.59 o 
  -9   7   1        3.47        3.43      4.68 o 
  -8   7   1       85.35       91.25     10.39 o 
  -7   7   1        4.84        1.17      3.76 o 
  -6   7   1        1.21        6.23      5.09 o 
  -5   7   1       27.30       38.20      6.35 o 
  -4   7   1       29.08       29.65      5.29 o 
  -3   7   1      427.32      437.54     30.60 o 
  -2   7   1      247.96      276.97     20.05 o 
  -1   7   1     2921.96     2853.09    316.27 o 
   0   7   1      353.77      439.61     60.42 o 
   1   7   1     1689.18     1688.66    134.39 o 
   2   7   1        4.80       11.85      5.04 o 
   3   7   1      395.48      405.17     32.46 o 
   4   7   1       57.28       47.01      6.05 o 
   5   7   1     2500.53     2642.00    190.39 o 
   6   7   1        1.52        7.82      3.73 o 
   7   7   1      321.27      344.92     43.82 o 
   8   7   1        8.26        6.85      4.99 o 
   9   7   1      329.01      313.63     27.59 o 
  10   7   1       28.67       25.33      6.12 o 
  -9   8   1       88.37       88.12     10.40 o 
  -8   8   1       16.20       28.62      7.37 o 
  -7   8   1      128.64       92.59     11.36 o 
  -6   8   1      150.84      163.22     15.09 o 
  -5   8   1      569.26      624.44     51.64 o 
  -4   8   1       29.69       29.23      5.66 o 
  -3   8   1      109.34      118.14     10.46 o 
  -2   8   1      247.93      289.02     42.64 o 
  -1   8   1      140.73      181.27     22.18 o 
   0   8   1        2.47        5.63      9.67 o 
   1   8   1      104.80      107.94     13.26 o 
   2   8   1       56.30       45.60     10.20 o 
   3   8   1      217.44      224.59     21.07 o 
   4   8   1        0.10        2.32      5.23 o 
   5   8   1      112.68      133.91     17.90 o 
   6   8   1        9.31       14.80      9.11 o 
   7   8   1        0.14        6.00      5.33 o 
   8   8   1        2.92       -0.10      4.17 o 
  -7   9   1       12.21       18.25      6.05 o 
  -6   9   1       12.00       20.07      5.74 o 
  -5   9   1       16.59       21.38      5.82 o 
  -4   9   1        8.00        5.78     12.45 o 
  -3   9   1        4.02       11.51      8.03 o 
  -2   9   1       19.94       12.16     13.15 o 
  -1   9   1       10.51        7.64     13.61 o 
   0   9   1     1496.22     1608.85    181.37 o 
   1   9   1       33.22       22.72     12.07 o 
   2   9   1      319.28      360.60     31.72 o 
   3   9   1       11.20       21.01      9.20 o 
   4   9   1       82.99       86.38      9.83 o 
   5   9   1      128.60      137.48     14.75 o 
   6   9   1       24.68       39.50      6.90 o 
  -3  10   1       27.08       27.13     16.76 o 
  -2  10   1       74.84       33.87     14.18 o 
  -1  10   1       47.56       13.92     16.80 o 
   0  10   1       53.69       38.84     18.08 o 
   1  10   1       11.00       18.81     13.70 o 
   2  10   1       69.56       86.74     24.06 o 
   3  10   1        1.90        6.20     11.59 o 
 -12   0   2        0.54        3.18      4.27 o 
 -10   0   2       78.34      111.46     19.61 o 
  -8   0   2     1948.64     2054.61    150.81 o 
  -6   0   2        2.74        6.66      3.93 o 
  -4   0   2      935.55      807.76     68.67 o 
  -2   0   2      369.85      349.30     26.53 o 
   0   0   2     5953.57     6304.61    979.93 o 
   2   0   2    18159.23    16716.32   1520.76 o 
   4   0   2      180.23      234.70     24.05 o 
   6   0   2      522.52      566.66     43.03 o 
   8   0   2     2057.95     2004.29    169.63 o 
  10   0   2     1061.32     1087.49     91.45 o 
  12   0   2      453.52      486.78     44.43 o 
 -14   1   2       21.53       33.92      7.95 o 
 -13   1   2        0.06        6.69      5.30 o 
 -12   1   2       22.19       26.21      4.17 o 
 -11   1   2       15.95       22.87      3.65 o 
 -10   1   2      713.90      666.69     40.93 o 
  -9   1   2        0.09       -1.99      1.99 o 
  -8   1   2      253.35      327.05     17.62 o 
  -7   1   2      249.05      246.74     15.95 o 
  -6   1   2     2578.21     2654.10    148.53 o 
  -5   1   2      882.40      840.27     43.97 o 
  -4   1   2     1273.44     1155.48     66.65 o 
  -3   1   2     4167.99     3933.49    243.13 o 
  -2   1   2    16118.54    14971.21    853.56 o 
  -1   1   2     6166.96     6079.44    342.14 o 
   0   1   2      474.61      478.60     39.92 o 
   1   1   2     1004.78     1045.43     68.00 o 
   2   1   2     1860.89     1901.05    134.15 o 
   3   1   2        2.59       14.30      2.50 o 
   4   1   2      236.66      163.25     11.78 o 
   5   1   2      850.21     1052.60     78.55 o 
   6   1   2     1115.82     1181.22     61.90 o 
   7   1   2       78.33       85.66      7.45 o 
   8   1   2      279.44      297.38     17.48 o 
   9   1   2       61.01       69.14      7.88 o 
  10   1   2        1.68        3.54      2.65 o 
  11   1   2      209.59      218.66     18.07 o 
  12   1   2        0.93       -3.32      3.32 o 
  13   1   2       33.31       29.30      6.04 o 
 -14   2   2        8.22       -5.70     12.98 o 
 -13   2   2       55.26       92.44     12.22 o 
 -12   2   2      204.94      218.18     35.24 o 
 -11   2   2      603.96      662.97     57.04 o 
 -10   2   2      309.49      364.95     20.75 o 
  -9   2   2        8.99        4.31      2.33 o 
  -8   2   2     1733.09     1712.57     95.55 o 
  -7   2   2      255.82      319.99     17.59 o 
  -6   2   2       65.13       80.55      8.14 o 
  -5   2   2     2753.63     2728.66    142.66 o 
  -4   2   2      282.13      291.79     15.57 o 
  -3   2   2     2428.75     2247.55    124.67 o 
  -2   2   2      408.99      421.31     28.51 o 
  -1   2   2    14134.62    14265.79    820.75 o 
   0   2   2    11000.02    11019.19    921.14 o 
   1   2   2     1858.83     2057.03    161.79 o 
   2   2   2      389.01      499.14     32.63 o 
   3   2   2      873.67      909.42     52.69 o 
   4   2   2     3664.75     3913.21    226.30 o 
   5   2   2      656.13      683.00     43.50 o 
   6   2   2       39.92       25.99      3.16 o 
   7   2   2      155.99      171.41     10.91 o 
   8   2   2       17.36       11.47      2.74 o 
   9   2   2       88.25       84.87      8.50 o 
  10   2   2        5.07        4.33      3.55 o 
  11   2   2       71.94       93.43     11.40 o 
  12   2   2       51.69       53.27      7.19 o 
  13   2   2       18.73       21.28     11.13 o 
 -13   3   2       12.27       21.91      6.16 o 
 -12   3   2       83.80       75.12     12.72 o 
 -11   3   2      324.34      356.50     32.28 o 
 -10   3   2      549.73      544.19     42.13 o 
  -9   3   2        0.10        1.66      2.83 o 
  -8   3   2      179.84      168.87     10.36 o 
  -7   3   2       78.69       75.99      5.18 o 
  -6   3   2      798.64      879.24     47.08 o 
  -5   3   2     1237.07     1349.68     71.22 o 
  -4   3   2     5752.28     5495.55    287.85 o 
  -3   3   2       41.43       57.21      4.24 o 
  -2   3   2      195.68      238.61     16.50 o 
  -1   3   2      972.94     1129.85     65.47 o 
   0   3   2       12.05        4.02      1.34 o 
   1   3   2       50.60       56.14      7.81 o 
   2   3   2     1141.12     1079.49     85.60 o 
   3   3   2       33.53       27.30      3.28 o 
   4   3   2      773.05      898.16     52.43 o 
   5   3   2     3365.15     3817.77    238.70 o 
   6   3   2      363.57      341.51     26.66 o 
   7   3   2      132.10      139.20     12.11 o 
   8   3   2      231.57      224.45     22.42 o 
   9   3   2        4.04       -0.03      3.08 o 
  10   3   2      930.87      946.13     64.92 o 
  11   3   2       24.03       12.04      6.71 o 
  12   3   2      168.38      201.05     20.74 o 
  13   3   2       11.87       13.59      6.62 o 
 -13   4   2        0.02        2.98      4.77 o 
 -12   4   2       22.95       -0.45     12.19 o 
 -11   4   2       47.16       73.57     28.96 o 
 -10   4   2      118.98      126.51     11.94 o 
  -9   4   2      649.01      623.83     48.19 o 
  -8   4   2      714.93      750.69     59.42 o 
  -7   4   2      601.47      625.62     40.34 o 
  -6   4   2      974.57      989.04     58.79 o 
  -5   4   2      249.76      266.13     16.06 o 
  -4   4   2      803.78      817.18     51.45 o 
  -3   4   2     1277.49     1457.24     99.00 o 
  -2   4   2      149.51      214.96     15.93 o 
  -1   4   2     5481.53     5936.39    396.66 o 
   0   4   2       55.48       43.18      4.08 o 
   1   4   2      681.61      773.40     61.47 o 
   2   4   2       17.16       33.15      3.21 o 
   3   4   2       18.21       11.41      3.04 o 
   4   4   2       15.46       38.19      4.66 o 
   5   4   2        4.07        6.16      2.77 o 
   6   4   2        6.53       12.23      4.13 o 
   7   4   2     1337.58     1335.82     95.44 o 
   8   4   2      294.56      287.55     20.83 o 
   9   4   2      403.80      418.18     28.54 o 
  10   4   2       13.60       13.71      4.33 o 
  11   4   2      360.47      350.89     31.75 o 
  12   4   2        0.03        0.46      4.44 o 
 -12   5   2       19.92       27.60      6.59 o 
 -11   5   2      164.41      162.19     18.37 o 
 -10   5   2        5.03        1.40      3.81 o 
  -9   5   2        0.32       -3.32      3.32 o 
  -8   5   2      270.77      284.70     24.40 o 
  -7   5   2      685.08      715.22     54.44 o 
  -6   5   2        0.38        3.18      2.61 o 
  -5   5   2       18.12       17.14      2.69 o 
  -4   5   2      520.52      534.13     31.49 o 
  -3   5   2       59.24       51.60      6.02 o 
  -2   5   2      758.21      720.58     50.22 o 
  -1   5   2       75.00       90.93      9.93 o 
   0   5   2      436.56      474.74     32.77 o 
   1   5   2      397.41      398.11     31.98 o 
   2   5   2        0.53       -2.35      2.90 o 
   3   5   2        4.61        5.28      2.77 o 
   4   5   2       30.64       27.16      7.08 o 
   5   5   2      278.61      308.23     23.97 o 
   6   5   2        0.56        3.71      4.75 o 
   7   5   2      139.97      129.66     12.33 o 
   8   5   2       39.89       34.81      5.56 o 
   9   5   2       77.19       70.53      8.36 o 
  10   5   2       97.04       92.46      9.72 o 
  11   5   2       43.26       56.25      8.52 o 
  12   5   2      127.89      126.06     15.09 o 
 -11   6   2        7.25       -1.26      4.72 o 
 -10   6   2        6.01        2.93      4.29 o 
  -9   6   2       55.26       57.86      8.01 o 
  -8   6   2       13.35        8.62      4.26 o 
  -7   6   2      705.68      714.76     54.02 o 
  -6   6   2      485.15      439.87     35.58 o 
  -5   6   2      744.56      794.64     50.79 o 
  -4   6   2        0.04       -0.64      2.80 o 
  -3   6   2       81.96       78.50      7.38 o 
  -2   6   2      224.30      237.61     21.65 o 
  -1   6   2     1911.97     2073.38    174.65 o 
   0   6   2     1139.94     1212.00     83.83 o 
   1   6   2      735.04      747.28     59.59 o 
   2   6   2      142.04      141.32     20.90 o 
   3   6   2       12.35       -0.23      4.28 o 
   4   6   2     1067.88      993.63     66.93 o 
   5   6   2      838.84      820.78     60.04 o 
   6   6   2      168.39      186.89     17.30 o 
   7   6   2        0.70       -0.77      3.08 o 
   8   6   2      441.43      549.77     43.75 o 
   9   6   2       41.39       32.36      6.01 o 
  10   6   2        8.12        6.23      4.63 o 
  11   6   2        0.10       -2.70      8.74 o 
 -10   7   2       56.63       70.62      9.76 o 
  -9   7   2       44.20       44.12      6.58 o 
  -8   7   2        0.00        1.42      3.43 o 
  -7   7   2        2.28       -2.89      3.40 o 
  -6   7   2        0.04       -3.49      3.49 o 
  -5   7   2      195.47      212.87     15.81 o 
  -4   7   2      383.77      379.73     28.29 o 
  -3   7   2      779.15      762.70     54.87 o 
  -2   7   2        8.06        9.77      3.20 o 
  -1   7   2      525.36      489.87     41.14 o 
   0   7   2      183.37      213.16     21.62 o 
   1   7   2       56.25       75.09      9.79 o 
   2   7   2     1151.04     1248.13    100.87 o 
   3   7   2      781.03      768.58     62.14 o 
   4   7   2       71.77       60.36      8.76 o 
   5   7   2        7.12       15.80      5.49 o 
   6   7   2      174.45      206.47     17.74 o 
   7   7   2       49.36       65.42      8.85 o 
   8   7   2       23.55       28.92      6.94 o 
   9   7   2      179.50      184.68     51.67 o 
  10   7   2        2.29        4.94      4.80 o 
  -9   8   2       49.22       72.02     10.04 o 
  -8   8   2        2.94        2.95      8.42 o 
  -7   8   2        3.32        5.86      5.00 o 
  -6   8   2      252.33      225.67     23.09 o 
  -5   8   2        0.23       -0.86      3.63 o 
  -4   8   2      228.43      218.58     18.58 o 
  -3   8   2       37.48       29.49      5.28 o 
  -2   8   2        0.72        2.52     12.83 o 
  -1   8   2       64.46       41.23     16.03 o 
   0   8   2      173.61      207.07     66.25 o 
   1   8   2       88.09      104.20     11.90 o 
   2   8   2        1.80       -5.24      5.85 o 
   3   8   2      117.98      105.74     12.70 o 
   4   8   2       45.43       52.68      8.14 o 
   5   8   2       52.51       37.73      9.92 o 
   6   8   2       31.26       32.12      6.22 o 
   7   8   2       62.16       95.71     10.28 o 
   8   8   2       33.42       30.22      6.74 o 
  -7   9   2       16.72       21.28      6.07 o 
  -6   9   2       10.84        0.85      8.32 o 
  -5   9   2      429.27      473.80     64.66 o 
  -4   9   2       46.54       58.74     11.24 o 
  -3   9   2      199.73      140.95     49.82 o 
  -2   9   2      159.88      130.52     35.24 o 
  -1   9   2      212.62      144.95     25.11 o 
   0   9   2        6.27        4.81     15.02 o 
   1   9   2        0.85       10.90     13.10 o 
   2   9   2        2.14        7.20      8.28 o 
   3   9   2       78.96       79.02     16.88 o 
   4   9   2       16.76       37.17     14.84 o 
   5   9   2       95.00      120.62     32.65 o 
   6   9   2       26.08       29.98      6.44 o 
  -3  10   2       12.41       -7.95     15.26 o 
  -2  10   2       22.94       35.56     14.70 o 
  -1  10   2       20.98       22.85     13.84 o 
   0  10   2       29.07       15.71     16.15 o 
   1  10   2      206.85      101.33     22.34 o 
   2  10   2        0.43       -1.99     13.11 o 
   3  10   2      161.54      209.15     24.41 o 
 -13   0   3       38.17       39.22      8.48 o 
 -11   0   3      656.27      673.70     57.32 o 
  -9   0   3      726.12      622.22     48.76 o 
  -7   0   3      741.38      866.58     64.62 o 
  -5   0   3    13425.96    13151.76   1108.93 o 
  -3   0   3     9650.19     8669.31    641.10 o 
  -1   0   3     5281.31     5069.09    502.61 o 
   1   0   3     7515.17     8145.53    727.05 o 
   3   0   3      784.36      707.17     64.48 o 
   5   0   3     2954.14     2974.98    271.35 o 
   7   0   3     1056.06     1074.24     93.31 o 
   9   0   3      506.14      572.45     48.56 o 
  11   0   3        1.73       -3.03      3.03 o 
  13   0   3      120.29      139.38     21.73 o 
 -14   1   3        0.32       -5.30      5.30 o 
 -13   1   3      308.72      291.26     36.04 o 
 -12   1   3       76.70       90.40      8.31 o 
 -11   1   3     1033.97      965.58     57.94 o 
 -10   1   3        0.21        6.65      3.10 o 
  -9   1   3       28.52       46.10      7.10 o 
  -8   1   3      191.96      174.83     10.56 o 
  -7   1   3      856.24      875.70     45.60 o 
  -6   1   3      416.63      493.25     25.99 o 
  -5   1   3     3168.05     3572.40    212.79 o 
  -4   1   3     2542.89     2461.63    137.18 o 
  -3   1   3      669.54      630.56     33.34 o 
  -2   1   3        8.43       11.88      4.13 o 
  -1   1   3      606.32      620.25     41.90 o 
   0   1   3       48.01       59.38      7.73 o 
   1   1   3      505.92      447.93     29.38 o 
   2   1   3     2374.65     2315.86    163.50 o 
   3   1   3      626.85      576.22     42.69 o 
   4   1   3     2715.83     2657.20    188.12 o 
   5   1   3        7.40       14.42      2.09 o 
   6   1   3      241.74      237.82     15.71 o 
   7   1   3      232.08      227.48     13.13 o 
   8   1   3       14.67       23.77      2.95 o 
   9   1   3     2450.45     2485.64    149.71 o 
  10   1   3      297.38      339.49     22.18 o 
  11   1   3      117.73      131.89     11.18 o 
  12   1   3        8.20        9.36     10.58 o 
  13   1   3       11.40       20.76      7.52 o 
 -14   2   3       50.40       56.60      9.27 o 
 -13   2   3      147.99      189.59     34.18 o 
 -12   2   3      565.70      615.46     53.18 o 
 -11   2   3      187.69      149.76     15.47 o 
 -10   2   3       46.86       39.85     11.09 o 
  -9   2   3        0.62        1.86      3.47 o 
  -8   2   3        7.60       11.20      3.91 o 
  -7   2   3      242.32      199.37     11.84 o 
  -6   2   3     1805.98     1886.76    105.77 o 
  -5   2   3     1495.87     1419.38     74.64 o 
  -4   2   3       96.10       79.77      5.28 o 
  -3   2   3     2894.68     2565.62    132.39 o 
  -2   2   3     6687.86     6104.58    408.50 o 
  -1   2   3    47408.99    44140.99   2539.39 o 
   0   2   3      126.66      163.68     17.82 o 
   1   2   3     3017.09     2980.29    199.92 o 
   2   2   3     2707.51     2666.27    170.89 o 
   3   2   3     1437.85     1423.47     81.86 o 
   4   2   3      745.32      737.90     46.81 o 
   5   2   3     1522.77     1647.70    102.25 o 
   6   2   3      146.72      174.81     12.54 o 
   7   2   3      146.95      155.95     10.78 o 
   8   2   3        1.70        3.92      3.14 o 
   9   2   3      667.69      696.06     50.18 o 
  10   2   3      288.16      286.26     22.51 o 
  11   2   3      692.35      735.99     52.44 o 
  12   2   3      175.51      159.71     14.03 o 
  13   2   3      194.39      216.71     18.83 o 
 -13   3   3       11.58       13.22      7.15 o 
 -12   3   3        2.55       10.95      5.83 o 
 -11   3   3       77.17       66.46      7.98 o 
 -10   3   3       42.98       23.66      8.07 o 
  -9   3   3      311.87      338.89     31.67 o 
  -8   3   3      106.95      123.96      8.27 o 
  -7   3   3     1732.43     1733.52     97.53 o 
  -6   3   3       38.50       44.15      4.45 o 
  -5   3   3      311.28      289.80     15.65 o 
  -4   3   3     2026.63     2268.01    127.48 o 
  -3   3   3     1043.69     1110.58     74.89 o 
  -2   3   3       26.04       35.40      4.13 o 
  -1   3   3     1753.87     1768.06    101.27 o 
   0   3   3     5856.73     6233.92    519.11 o 
   1   3   3     1491.97     1401.94     95.33 o 
   2   3   3      495.69      551.96     33.50 o 
   3   3   3       11.48       39.16      3.81 o 
   4   3   3     1909.09     2021.11    128.69 o 
   5   3   3      201.74      246.35     13.66 o 
   6   3   3      253.09      260.17     36.36 o 
   7   3   3      776.53      716.31     51.40 o 
   8   3   3       69.37       72.30     11.18 o 
   9   3   3      133.25      130.70     10.56 o 
  10   3   3      480.98      518.37     37.20 o 
  11   3   3        0.29        1.35      3.69 o 
  12   3   3        0.25        3.95      4.41 o 
  13   3   3        0.97        7.87      4.92 o 
 -13   4   3        9.80       12.40      5.30 o 
 -12   4   3       69.81       62.74      8.79 o 
 -11   4   3      194.89      217.11     17.57 o 
 -10   4   3      129.75      125.47     11.83 o 
  -9   4   3      640.60      664.58     52.13 o 
  -8   4   3      171.85      193.81     16.70 o 
  -7   4   3        0.27        2.44      2.73 o 
  -6   4   3      142.12      199.88     12.57 o 
  -5   4   3       17.67       29.53      3.46 o 
  -4   4   3       34.39       28.35      3.03 o 
  -3   4   3     1173.33     1216.96     82.08 o 
  -2   4   3     4617.25     5034.70    338.88 o 
  -1   4   3     5044.12     5785.06    387.35 o 
   0   4   3      708.58      720.74     61.46 o 
   1   4   3       42.43       51.47      5.89 o 
   2   4   3     1765.09     1872.98    147.73 o 
   3   4   3      117.11      154.10     18.21 o 
   4   4   3      747.04      739.31     49.19 o 
   5   4   3      442.80      469.41     35.80 o 
   6   4   3     1276.14     1313.96    106.98 o 
   7   4   3       17.44       21.85     11.71 o 
   8   4   3       10.57        4.08      5.33 o 
   9   4   3      178.49      198.48     14.48 o 
  10   4   3      254.22      220.49     16.79 o 
  11   4   3      305.95      314.88     30.33 o 
  12   4   3      121.17      139.00     16.15 o 
 -12   5   3        8.52       11.12      6.12 o 
 -11   5   3        0.71       -4.52      4.52 o 
 -10   5   3       76.69       88.01      9.17 o 
  -9   5   3      109.50      123.99     12.66 o 
  -8   5   3       42.04       48.30      6.42 o 
  -7   5   3     1750.51     1776.08    136.77 o 
  -6   5   3      477.42      463.57     32.38 o 
  -5   5   3       63.33       59.03      8.30 o 
  -4   5   3      500.12      420.35     25.22 o 
  -3   5   3       58.99       42.10      5.43 o 
  -2   5   3      502.39      538.86     37.01 o 
  -1   5   3      698.34      750.50     52.54 o 
   0   5   3     1022.96     1230.41     85.49 o 
   1   5   3     1377.96     1304.17     88.23 o 
   2   5   3      380.90      389.46     38.43 o 
   3   5   3       71.61       77.41      8.09 o 
   4   5   3      221.26      249.01     21.80 o 
   5   5   3      106.61      119.45     10.57 o 
   6   5   3       22.65       25.31      6.78 o 
   7   5   3       22.18       24.84      6.49 o 
   8   5   3      146.79      173.05     17.83 o 
   9   5   3     2342.59     2336.87    145.25 o 
  10   5   3      119.23      124.19     13.11 o 
  11   5   3       95.84       88.81     19.08 o 
 -11   6   3       37.53       43.59      7.53 o 
 -10   6   3      126.66      111.37     12.69 o 
  -9   6   3       14.57       14.22      5.05 o 
  -8   6   3      304.09      292.23     24.92 o 
  -7   6   3       30.38       28.51      4.99 o 
  -6   6   3      197.76      207.48     15.73 o 
  -5   6   3      197.57      211.22     17.10 o 
  -4   6   3      637.91      581.64     42.75 o 
  -3   6   3       13.50       11.76      2.69 o 
  -2   6   3      893.67      908.50     62.12 o 
  -1   6   3      407.28      471.90     41.40 o 
   0   6   3        8.03        3.65      2.29 o 
   1   6   3      118.22      113.77     20.42 o 
   2   6   3       85.10      100.08     10.71 o 
   3   6   3      250.11      334.81     28.65 o 
   4   6   3      117.49      130.41     12.09 o 
   5   6   3        7.46       11.11      4.72 o 
   6   6   3      167.32      167.43     34.49 o 
   7   6   3      417.36      351.82     28.98 o 
   8   6   3       16.13       14.37      4.21 o 
   9   6   3       78.16       75.74      8.37 o 
  10   6   3      197.79      191.96     21.01 o 
 -10   7   3       32.56       32.30      6.61 o 
  -9   7   3       45.20       43.34      6.64 o 
  -8   7   3      221.37      220.32     18.96 o 
  -7   7   3      112.07      107.34     12.13 o 
  -6   7   3       63.32       65.84      8.62 o 
  -5   7   3      117.72      130.61     10.93 o 
  -4   7   3       11.46        5.51      3.24 o 
  -3   7   3       65.90       70.31      7.17 o 
  -2   7   3       73.28      110.34     11.90 o 
  -1   7   3      660.54      704.68     79.25 o 
   0   7   3       28.84       39.88      7.56 o 
   1   7   3     1998.72     2150.36    171.08 o 
   2   7   3      110.68      135.84     14.23 o 
   3   7   3      335.81      332.58     84.53 o 
   4   7   3      140.62      140.61     19.45 o 
   5   7   3      843.19      764.40     82.65 o 
   6   7   3      168.78      154.46     30.74 o 
   7   7   3      359.45      372.41     36.55 o 
   8   7   3        0.81        0.21      3.81 o 
   9   7   3       69.55       58.44     19.58 o 
  -9   8   3       25.38       40.87      7.28 o 
  -8   8   3        2.64        9.25      4.83 o 
  -7   8   3      125.49      128.48     12.21 o 
  -6   8   3       21.91       22.51      8.80 o 
  -5   8   3       59.50       74.10      8.22 o 
  -4   8   3      404.12      450.14     42.23 o 
  -3   8   3      450.21      483.55     51.75 o 
  -2   8   3       55.39       67.80     16.42 o 
  -1   8   3      490.44      353.49     66.78 o 
   0   8   3      297.11      332.19     40.80 o 
   1   8   3        1.13        0.45      7.18 o 
   2   8   3       97.44      131.01     14.31 o 
   3   8   3      502.33      495.53     63.60 o 
   4   8   3       20.07       13.80      6.06 o 
   5   8   3        5.26       10.42      6.74 o 
   6   8   3       90.27      138.10     18.05 o 
   7   8   3       67.66       86.57     10.67 o 
   8   8   3        3.90        3.75      4.70 o 
  -7   9   3       87.41      101.50     11.43 o 
  -6   9   3       16.67       23.25      5.99 o 
  -5   9   3        1.94        1.11     10.16 o 
  -4   9   3        0.31       -0.81      8.70 o 
  -3   9   3        0.60        7.56     11.93 o 
  -2   9   3      246.54      149.44     63.86 o 
  -1   9   3       46.08       19.84     14.60 o 
   0   9   3       15.87       16.76     14.71 o 
   1   9   3       14.88       16.68      9.00 o 
   2   9   3       37.58       36.04      9.90 o 
   3   9   3        3.01       16.77      9.12 o 
   4   9   3       38.84       42.64      9.71 o 
   5   9   3       45.23       41.48     11.89 o 
   6   9   3       25.97       30.79      6.27 o 
  -3  10   3       13.55        5.66     15.09 o 
  -2  10   3      158.76       81.77     21.36 o 
  -1  10   3       37.09       17.48     17.57 o 
   0  10   3        3.09        8.36     17.04 o 
   1  10   3       14.29       27.43     17.60 o 
   2  10   3        4.13       14.84     10.50 o 
 -14   0   4      162.81      213.58     30.21 o 
 -12   0   4        6.54        1.06      4.77 o 
 -10   0   4      385.30      359.60     31.31 o 
  -8   0   4     2480.52     2470.14    182.35 o 
  -6   0   4      178.47      211.63     16.13 o 
  -4   0   4        9.19       17.76      2.31 o 
  -2   0   4    14070.79    13589.24   1343.59 o 
   0   0   4        2.26        9.16      3.18 o 
   2   0   4    10268.44     9844.44    887.89 o 
   4   0   4      506.02      570.73     52.42 o 
   6   0   4      336.25      301.08     28.10 o 
   8   0   4      311.11      348.92     33.15 o 
  10   0   4     2788.73     2870.30    243.58 o 
  12   0   4        2.34        9.01     13.25 o 
 -14   1   4       13.40        7.95      5.83 o 
 -13   1   4       90.73       86.18      9.74 o 
 -12   1   4      152.78      147.17     12.77 o 
 -11   1   4       59.53       76.08      8.18 o 
 -10   1   4      101.12      105.02     12.46 o 
  -9   1   4        0.09        0.83      2.09 o 
  -8   1   4       55.15       72.80      5.16 o 
  -7   1   4      737.71      731.88     39.09 o 
  -6   1   4      191.21      250.65     14.45 o 
  -5   1   4      364.87      461.99     26.26 o 
  -4   1   4     2561.63     2291.93    127.74 o 
  -3   1   4       15.71       27.47      1.96 o 
  -2   1   4       67.06      104.76      7.56 o 
  -1   1   4    11040.28    10860.12    726.03 o 
   0   1   4    12689.01    12793.24   1063.87 o 
   1   1   4    10671.33     9896.46    633.82 o 
   2   1   4      793.52      777.05     50.75 o 
   3   1   4      731.31      593.22     42.33 o 
   4   1   4        0.43        1.80      2.18 o 
   5   1   4      424.67      470.47     39.50 o 
   6   1   4     2534.18     2372.22    148.93 o 
   7   1   4        4.36        0.50      2.45 o 
   8   1   4       35.03       40.08      5.49 o 
   9   1   4      110.36      114.75     10.02 o 
  10   1   4       29.86       26.20      7.92 o 
  11   1   4      101.81       96.54      8.88 o 
  12   1   4       77.72      101.52     14.80 o 
  13   1   4        4.91        2.45      5.57 o 
 -14   2   4       10.59       -4.24      5.83 o 
 -13   2   4        6.53        6.53      5.16 o 
 -12   2   4      283.06      307.03     27.50 o 
 -11   2   4      161.61      140.54     16.96 o 
 -10   2   4      198.61      208.57     18.07 o 
  -9   2   4      917.81      887.63     55.37 o 
  -8   2   4     2382.66     2418.84    135.74 o 
  -7   2   4      249.68      256.64     15.95 o 
  -6   2   4     1386.62     1317.90     82.52 o 
  -5   2   4     1233.09     1214.45     75.27 o 
  -4   2   4     2553.47     2694.82    155.60 o 
  -3   2   4      388.53      384.71     20.58 o 
  -2   2   4      286.55      299.46     20.14 o 
  -1   2   4      746.35      694.02     46.77 o 
   0   2   4       46.61       79.93      6.05 o 
   1   2   4       56.76       48.25      3.38 o 
   2   2   4     1139.11     1248.65     80.35 o 
   3   2   4     4116.56     4286.22    277.28 o 
   4   2   4        3.51       -1.49      1.91 o 
   5   2   4      256.20      325.61     22.65 o 
   6   2   4      211.91      197.33     28.00 o 
   7   2   4        0.30        0.99      1.99 o 
   8   2   4     1719.03     1645.60    119.06 o 
   9   2   4       84.92       79.72     10.32 o 
  10   2   4     1347.29     1367.01     95.02 o 
  11   2   4       17.27       22.44      6.08 o 
  12   2   4       29.81       32.03      7.44 o 
  13   2   4       11.22       11.15      6.00 o 
 -13   3   4        0.39       -4.37      4.86 o 
 -12   3   4      346.83      359.57     34.85 o 
 -11   3   4      219.24      218.33     20.73 o 
 -10   3   4      637.22      677.60     51.51 o 
  -9   3   4        2.37        1.99      2.52 o 
  -8   3   4      299.39      284.97     18.65 o 
  -7   3   4       61.02       74.17      5.10 o 
  -6   3   4     1629.22     1503.90     78.71 o 
  -5   3   4      454.85      492.92     28.63 o 
  -4   3   4      649.70      651.30     38.64 o 
  -3   3   4     1949.50     1895.07    127.19 o 
  -2   3   4     6971.33     6944.48    467.38 o 
  -1   3   4     1610.75     1522.15    102.24 o 
   0   3   4     7607.47     7656.21    514.15 o 
   1   3   4     2349.27     2199.46    147.95 o 
   2   3   4       91.35      113.12      9.33 o 
   3   3   4       50.16       68.08      8.03 o 
   4   3   4       46.41       47.30      4.46 o 
   5   3   4       21.47       42.15      6.13 o 
   6   3   4       43.84       42.48      4.95 o 
   7   3   4      336.42      347.06     29.58 o 
   8   3   4      109.33      118.38     11.83 o 
   9   3   4      213.52      188.36     13.86 o 
  10   3   4      237.92      296.39     21.39 o 
  11   3   4      159.95      162.87     19.53 o 
  12   3   4      145.82      171.02     24.32 o 
 -13   4   4        0.02       -4.47      4.47 o 
 -12   4   4       16.85        7.00      9.01 o 
 -11   4   4        0.84       -4.12      5.15 o 
 -10   4   4       62.26       50.65      7.80 o 
  -9   4   4        8.03        4.86      3.93 o 
  -8   4   4     1815.05     1703.35    127.58 o 
  -7   4   4      635.39      622.49     38.32 o 
  -6   4   4      933.24      901.89     53.32 o 
  -5   4   4      454.44      478.59     27.27 o 
  -4   4   4     1965.71     1831.70    105.74 o 
  -3   4   4        0.32       -2.22      2.22 o 
  -2   4   4       46.30       46.28      4.31 o 
  -1   4   4     1757.30     1843.52    124.03 o 
   0   4   4     1780.00     1693.96    142.62 o 
   1   4   4       38.03       40.77      4.13 o 
   2   4   4       47.77       92.36      9.81 o 
   3   4   4      799.58      730.27     47.67 o 
   4   4   4     1009.34     1083.28     70.38 o 
   5   4   4        8.58       23.08      4.66 o 
   6   4   4      474.86      447.10     34.77 o 
   7   4   4      312.84      331.96     24.54 o 
   8   4   4      587.73      579.19     42.77 o 
   9   4   4        0.04        1.41      3.09 o 
  10   4   4       33.39       25.83     10.15 o 
  11   4   4       26.61       16.74      4.76 o 
  12   4   4        0.02        0.68      4.50 o 
 -12   5   4       62.70       76.26     13.63 o 
 -11   5   4       81.18       90.00     26.59 o 
 -10   5   4       98.99      112.66     10.70 o 
  -9   5   4       10.72        7.89      5.64 o 
  -8   5   4      532.62      519.67     39.88 o 
  -7   5   4      541.95      547.99     38.64 o 
  -6   5   4      190.90      205.49     25.67 o 
  -5   5   4      730.18      708.64     49.65 o 
  -4   5   4      891.40      853.97     57.73 o 
  -3   5   4      521.93      550.89     38.51 o 
  -2   5   4     1233.92     1269.63     86.17 o 
  -1   5   4      119.02      134.50     13.89 o 
   0   5   4      111.85      137.89     13.14 o 
   1   5   4      104.49      140.90     15.76 o 
   2   5   4     3166.24     3364.43    265.30 o 
   3   5   4        8.69        9.03      3.41 o 
   4   5   4      516.88      524.49     36.45 o 
   5   5   4       53.69       50.76      7.14 o 
   6   5   4      982.03      953.03     75.17 o 
   7   5   4      108.51      108.16     15.23 o 
   8   5   4       21.64       22.66      6.46 o 
   9   5   4       34.16       23.44      4.91 o 
  10   5   4       20.59       35.80      6.66 o 
  11   5   4       14.81       -8.93     19.87 o 
 -11   6   4        7.99       -4.33      4.33 o 
 -10   6   4        0.39        1.65      4.16 o 
  -9   6   4      241.34      199.28     21.74 o 
  -8   6   4      120.38      156.89     15.55 o 
  -7   6   4       32.96       45.23      9.54 o 
  -6   6   4     1069.74     1105.50     84.61 o 
  -5   6   4      878.42      825.49     56.40 o 
  -4   6   4        7.25        3.56      3.03 o 
  -3   6   4       63.48       73.30      7.87 o 
  -2   6   4      359.37      440.61     35.93 o 
  -1   6   4      101.61      139.24     10.22 o 
   0   6   4     1578.94     1434.17    114.33 o 
   1   6   4      375.81      335.73     29.18 o 
   2   6   4      614.99      567.23     47.60 o 
   3   6   4       71.32       89.69      8.57 o 
   4   6   4       27.75       38.32      6.71 o 
   5   6   4       42.26       55.45     12.70 o 
   6   6   4       91.56      103.96     11.23 o 
   7   6   4       48.04       53.53     10.49 o 
   8   6   4      123.90      131.29     25.17 o 
   9   6   4       50.97       44.46      7.18 o 
  10   6   4      111.53      103.32     11.86 o 
 -10   7   4       40.90       35.25      7.02 o 
  -9   7   4        0.20       -0.91      4.59 o 
  -8   7   4       97.86      106.94     11.14 o 
  -7   7   4        4.72        7.71      3.90 o 
  -6   7   4     1013.93      955.34     67.29 o 
  -5   7   4      370.06      385.72     27.15 o 
  -4   7   4      637.85      658.19     50.00 o 
  -3   7   4       14.36       18.31      3.85 o 
  -2   7   4      678.30      673.28     57.08 o 
  -1   7   4      774.46      859.22     97.22 o 
   0   7   4      514.61      481.62     41.50 o 
   1   7   4      136.46      185.40     18.89 o 
   2   7   4      645.27      615.57     51.47 o 
   3   7   4       64.78       63.34      7.78 o 
   4   7   4     3685.46     3783.18    270.19 o 
   5   7   4      156.04      164.06     14.70 o 
   6   7   4        8.10        3.20      5.63 o 
   7   7   4        0.01        0.74      6.17 o 
   8   7   4        0.05        0.26      9.68 o 
   9   7   4      154.48      141.06     13.48 o 
  -9   8   4        2.53       -4.40      4.40 o 
  -8   8   4       74.45      101.45     10.69 o 
  -7   8   4      250.48      299.06     29.77 o 
  -6   8   4      520.29      587.81     59.82 o 
  -5   8   4      121.77      144.22     17.84 o 
  -4   8   4       12.32        1.83      5.67 o 
  -3   8   4       29.61       25.55     13.73 o 
  -2   8   4      208.16      154.82     63.86 o 
  -1   8   4      356.95      184.96     59.36 o 
   0   8   4       72.23       91.26     12.29 o 
   1   8   4        2.72       -4.63      6.47 o 
   2   8   4       36.34       37.10      7.90 o 
   3   8   4      124.00      114.79     14.42 o 
   4   8   4        0.11       -4.82      6.16 o 
   5   8   4       19.65       20.65      7.09 o 
   6   8   4        7.04       12.38      7.16 o 
   7   8   4        9.66       17.30      9.61 o 
   8   8   4      106.06      151.18     34.76 o 
  -7   9   4       26.77       33.94      7.09 o 
  -6   9   4      102.88      113.68     31.53 o 
  -5   9   4       40.83       45.90     14.37 o 
  -4   9   4       54.75       43.90     15.53 o 
  -3   9   4      153.61      111.11     61.21 o 
  -2   9   4       59.38       35.97     16.69 o 
  -1   9   4      189.11       82.57     47.70 o 
   0   9   4       22.79       32.35     14.28 o 
   1   9   4       79.72       63.02     11.72 o 
   2   9   4       46.30       39.49     14.31 o 
   3   9   4       56.18       58.06     10.69 o 
   4   9   4      368.07      402.01     36.52 o 
   5   9   4        4.86        4.55      9.54 o 
   6   9   4       84.58       88.71     17.01 o 
  -3  10   4        1.66       -5.90     15.47 o 
  -2  10   4        1.71      -10.77     14.93 o 
  -1  10   4      214.49      133.22     78.17 o 
   0  10   4       18.31       14.07     16.67 o 
   1  10   4      100.55       34.16     19.39 o 
   2  10   4        2.51       -4.24     22.26 o 
 -13   0   5      130.15      100.17     15.90 o 
 -11   0   5       18.68       23.05      6.09 o 
  -9   0   5      823.87      845.14     63.88 o 
  -7   0   5     4035.21     4251.14    314.00 o 
  -5   0   5     2084.47     2143.83    158.66 o 
  -3   0   5      331.72      452.72     34.16 o 
  -1   0   5       77.82       97.20      9.69 o 
   1   0   5    50688.56    48438.48   4377.09 o 
   3   0   5    14021.11    13907.58   1264.66 o 
   5   0   5     1093.13     1256.58    142.03 o 
   7   0   5      289.68      228.42     31.80 o 
   9   0   5     5159.90     5126.38    430.93 o 
  11   0   5       32.22       38.61      9.54 o 
  13   0   5       97.56       97.52     21.20 o 
 -14   1   5        8.36        1.59      5.30 o 
 -13   1   5        4.42        2.12      3.75 o 
 -12   1   5       23.92       49.09      5.72 o 
 -11   1   5      278.96      258.22     18.86 o 
 -10   1   5       56.45       44.27     10.78 o 
  -9   1   5      468.42      517.42     28.31 o 
  -8   1   5       83.82      102.56      6.26 o 
  -7   1   5     3348.46     3479.34    193.06 o 
  -6   1   5      609.06      526.78     28.38 o 
  -5   1   5      485.07      441.32     23.86 o 
  -4   1   5      740.29      771.48     40.91 o 
  -3   1   5       35.32       39.55      6.14 o 
  -2   1   5     2663.84     2820.64    166.98 o 
  -1   1   5    54034.59    52251.33   3481.73 o 
   0   1   5    16469.90    16103.62   1072.50 o 
   1   1   5     6779.60     5996.90    383.21 o 
   2   1   5      224.49      224.40     14.96 o 
   3   1   5        0.44        5.47      2.68 o 
   4   1   5     2877.58     2731.05    194.12 o 
   5   1   5       14.32       17.55      3.84 o 
   6   1   5        7.00       14.57      4.17 o 
   7   1   5      871.70      856.21     63.39 o 
   8   1   5       67.34       72.72      6.81 o 
   9   1   5     1525.51     1591.42     95.72 o 
  10   1   5       87.33       69.73      7.07 o 
  11   1   5       18.90       33.54      5.51 o 
  12   1   5       31.73       32.07      8.68 o 
  13   1   5       53.68       84.23     15.37 o 
 -14   2   5        1.28       -5.30      5.30 o 
 -13   2   5        3.53       -1.01      6.89 o 
 -12   2   5      229.27      210.61     21.27 o 
 -11   2   5     1303.88     1426.11     92.33 o 
 -10   2   5       80.14       96.58      8.26 o 
  -9   2   5        0.79        2.84      2.32 o 
  -8   2   5        9.50       26.93      2.89 o 
  -7   2   5        3.40        3.20      1.61 o 
  -6   2   5      311.64      306.91     17.70 o 
  -5   2   5      831.08      750.21     42.29 o 
  -4   2   5     1827.11     1620.48    113.68 o 
  -3   2   5      198.62      183.09     12.54 o 
  -2   2   5      582.43      599.79     40.36 o 
  -1   2   5      268.05      236.05     16.37 o 
   0   2   5     1554.44     1587.90    106.85 o 
   1   2   5     4717.61     4476.84    285.17 o 
   2   2   5      165.17      184.81     12.95 o 
   3   2   5       92.62      108.24      8.87 o 
   4   2   5     2231.24     2225.95    157.55 o 
   5   2   5     3198.48     3065.74    219.52 o 
   6   2   5     1010.04      897.81     56.56 o 
   7   2   5       12.44        6.38      9.74 o 
   8   2   5       15.79       15.43      6.17 o 
   9   2   5     1412.70     1427.55     95.84 o 
  10   2   5        0.37        3.05      4.09 o 
  11   2   5     1055.35     1083.37     75.52 o 
  12   2   5       65.54       59.41      7.66 o 
 -13   3   5        2.28        0.99      7.42 o 
 -12   3   5        0.24        1.06      4.38 o 
 -11   3   5      156.66      168.57     21.37 o 
 -10   3   5        1.12        4.56      3.75 o 
  -9   3   5     2139.69     2058.93    133.23 o 
  -8   3   5        2.11        4.45      2.58 o 
  -7   3   5     1751.56     1681.49    100.05 o 
  -6   3   5       29.02       54.71      4.07 o 
  -5   3   5        8.38        6.10      1.78 o 
  -4   3   5      304.52      339.05     20.22 o 
  -3   3   5     3279.89     3550.75    236.95 o 
  -2   3   5       23.10       26.39      2.86 o 
  -1   3   5       98.34      159.20     11.63 o 
   0   3   5      493.57      492.10     34.13 o 
   1   3   5       47.05       35.55      3.39 o 
   2   3   5        4.91        4.75      2.29 o 
   3   3   5      475.16      600.63     39.28 o 
   4   3   5      699.86      718.34     43.67 o 
   5   3   5     2605.41     2550.17    179.87 o 
   6   3   5      102.09      121.46     10.25 o 
   7   3   5      265.71      257.47     23.24 o 
   8   3   5        5.57       15.11      5.64 o 
   9   3   5      469.69      453.89     39.88 o 
  10   3   5        5.45        8.45      3.71 o 
  11   3   5       58.12       40.54      6.33 o 
  12   3   5       27.74       17.95      4.95 o 
 -13   4   5       43.04       42.52     18.02 o 
 -12   4   5       29.00       22.33      5.48 o 
 -11   4   5      619.85      672.42     62.04 o 
 -10   4   5       77.08       87.82     11.71 o 
  -9   4   5      440.89      437.72     34.30 o 
  -8   4   5      820.77      795.18     54.74 o 
  -7   4   5      194.15      202.01     13.09 o 
  -6   4   5     1679.73     1689.15    123.49 o 
  -5   4   5      996.89     1039.34     61.29 o 
  -4   4   5      399.67      315.09     19.25 o 
  -3   4   5     1434.73     1522.87    128.34 o 
  -2   4   5     1775.10     1681.44    113.21 o 
  -1   4   5     3281.02     3473.93    234.07 o 
   0   4   5      967.33      859.16     59.02 o 
   1   4   5      340.07      349.78     24.48 o 
   2   4   5      269.94      290.34     19.43 o 
   3   4   5      167.86      179.22     13.45 o 
   4   4   5      487.71      515.86     35.22 o 
   5   4   5        4.40        7.88      4.29 o 
   6   4   5        2.23        7.50      4.51 o 
   7   4   5      153.92      138.61     25.17 o 
   8   4   5        9.14       19.93      8.04 o 
   9   4   5       94.65       93.04     11.01 o 
  10   4   5       11.00        5.71      5.15 o 
  11   4   5       86.22       97.46     15.73 o 
  12   4   5       45.06       58.47      8.90 o 
 -12   5   5       30.22       23.53      5.50 o 
 -11   5   5       10.56        5.06      4.31 o 
 -10   5   5        5.00        5.74      4.12 o 
  -9   5   5        0.39       -2.39      3.44 o 
  -8   5   5      307.36      331.47     27.46 o 
  -7   5   5      296.69      317.48     23.67 o 
  -6   5   5        0.42       11.06      3.15 o 
  -5   5   5      304.19      314.17     22.81 o 
  -4   5   5     1211.48     1153.66     78.20 o 
  -3   5   5       24.78       36.66      4.44 o 
  -2   5   5        3.65        6.08      3.90 o 
  -1   5   5      381.66      384.12     26.79 o 
   0   5   5       19.24       15.34      3.82 o 
   1   5   5      106.09       92.89      7.32 o 
   2   5   5      229.81      251.21     21.86 o 
   3   5   5        1.28       -2.40      3.43 o 
   4   5   5        1.14       -2.88      3.71 o 
   5   5   5       36.19       37.27      6.71 o 
   6   5   5      118.26      111.28     11.20 o 
   7   5   5       20.09       11.79     12.21 o 
   8   5   5      720.19      745.53     82.91 o 
   9   5   5       57.48       69.10     16.94 o 
  10   5   5       24.01       38.21      6.36 o 
  11   5   5       21.81       16.01      5.64 o 
 -11   6   5       42.59       42.72      7.35 o 
 -10   6   5       38.43       26.81      6.32 o 
  -9   6   5       62.94       66.55      9.00 o 
  -8   6   5      190.90      189.99     16.89 o 
  -7   6   5      567.04      542.71     43.09 o 
  -6   6   5      896.66      870.51     60.78 o 
  -5   6   5        0.66        1.06      3.52 o 
  -4   6   5      322.97      370.01     32.05 o 
  -3   6   5       43.72       37.72      5.10 o 
  -2   6   5      299.03      367.08     32.23 o 
  -1   6   5     1511.60     1493.65    100.36 o 
   0   6   5      115.46      149.95     22.25 o 
   1   6   5       27.14       25.53      6.48 o 
   2   6   5      715.11      745.91     59.86 o 
   3   6   5       30.57       27.53      5.04 o 
   4   6   5      635.06      538.94     40.96 o 
   5   6   5      513.88      547.50     41.80 o 
   6   6   5      352.64      416.61     30.56 o 
   7   6   5      458.13      441.76     37.27 o 
   8   6   5       14.99        8.88      7.04 o 
   9   6   5       81.99       79.60     15.01 o 
  10   6   5       22.93       23.40      6.16 o 
 -10   7   5       10.61       19.64      6.56 o 
  -9   7   5       28.22       32.43      6.21 o 
  -8   7   5      870.74      917.00     69.41 o 
  -7   7   5       13.04       27.17      5.54 o 
  -6   7   5      106.58      119.06     11.94 o 
  -5   7   5      145.29      139.90     11.27 o 
  -4   7   5       77.97      100.85      9.18 o 
  -3   7   5       34.51       51.20      7.06 o 
  -2   7   5      160.71      149.75     42.93 o 
  -1   7   5      147.20      145.06     14.48 o 
   0   7   5       24.47       10.26      5.00 o 
   1   7   5      565.81      552.80     51.35 o 
   2   7   5        0.63        5.88      6.26 o 
   3   7   5      278.40      286.75     23.40 o 
   4   7   5      149.80      171.09     15.34 o 
   5   7   5      376.40      414.99     31.79 o 
   6   7   5        0.06        1.73      5.41 o 
   7   7   5       53.50       46.34      8.92 o 
   8   7   5      155.14      173.34     59.09 o 
   9   7   5      107.96      107.15     23.51 o 
  -9   8   5       40.73       69.65     10.30 o 
  -8   8   5       18.39        5.90      5.64 o 
  -7   8   5       89.50       86.19     12.16 o 
  -6   8   5       40.99       35.70     10.82 o 
  -5   8   5       28.51       30.93      9.18 o 
  -4   8   5      169.03      164.15     25.48 o 
  -3   8   5        6.77        3.00     12.94 o 
  -2   8   5       71.41      133.75     38.16 o 
  -1   8   5      458.53      306.72     40.66 o 
   0   8   5      219.35      107.85     30.79 o 
   1   8   5        5.49       15.76      7.79 o 
   2   8   5       41.05       37.89     10.93 o 
   3   8   5      263.40      267.01     22.51 o 
   4   8   5      207.67      210.95     26.24 o 
   5   8   5      429.00      410.76     42.48 o 
   6   8   5       74.96       87.84      9.82 o 
   7   8   5      266.15      270.51     30.14 o 
  -6   9   5      133.99      129.34     25.17 o 
  -5   9   5      102.21       76.98     20.40 o 
  -4   9   5        1.57      -11.66     12.99 o 
  -3   9   5        3.02       14.46     14.01 o 
  -2   9   5       71.48       58.79     22.26 o 
  -1   9   5        9.60       13.99     15.77 o 
   0   9   5      118.45       58.29     17.13 o 
   1   9   5       15.23       14.46     14.51 o 
   2   9   5       23.06       19.71      9.29 o 
   3   9   5       17.22       11.38      7.25 o 
   4   9   5        9.84       14.68      7.58 o 
   5   9   5       89.23       92.30     12.26 o 
  -2  10   5        2.06       10.60     16.11 o 
  -1  10   5       14.97       14.88     15.48 o 
   0  10   5       76.59       45.56     19.23 o 
   1  10   5        1.85        4.24     21.73 o 
 -14   0   6       53.18       77.38     13.25 o 
 -12   0   6      133.79      108.65     16.43 o 
 -10   0   6       21.84       48.90     14.71 o 
  -8   0   6      772.30      801.03     59.54 o 
  -6   0   6        2.27       -0.02      2.11 o 
  -4   0   6     1422.15     1252.54     93.41 o 
  -2   0   6     3821.19     3347.45    330.64 o 
   0   0   6      701.73      830.79     77.42 o 
   2   0   6      992.57      924.19     85.72 o 
   4   0   6     1219.08     1208.42    110.43 o 
   6   0   6      227.26      239.55     31.80 o 
   8   0   6       23.69       18.55      9.01 o 
  10   0   6     1417.88     1439.26    123.07 o 
  12   0   6       53.64       94.34     21.73 o 
 -14   1   6        3.77       -5.30      5.83 o 
 -13   1   6        0.00       -3.37      3.37 o 
 -12   1   6        0.72       -3.00      3.00 o 
 -11   1   6      289.95      295.69     21.34 o 
 -10   1   6        7.82        5.56      2.94 o 
  -9   1   6      100.79      113.59      6.86 o 
  -8   1   6      128.51      115.88      9.40 o 
  -7   1   6       17.65       38.06      4.46 o 
  -6   1   6      276.73      259.53     13.93 o 
  -5   1   6      317.85      338.11     18.61 o 
  -4   1   6        1.53        2.19      1.69 o 
  -3   1   6     7294.13     7364.43    384.74 o 
  -2   1   6      288.52      269.04     16.43 o 
  -1   1   6    13158.04    12822.99    852.61 o 
   0   1   6     2529.24     2321.99    156.28 o 
   1   1   6      813.21      699.89     45.95 o 
   2   1   6      118.01      108.30      8.33 o 
   3   1   6      544.96      530.08     35.07 o 
   4   1   6      143.09      146.47     11.34 o 
   5   1   6     1168.54     1064.79     76.36 o 
   6   1   6     1742.33     1686.75    120.16 o 
   7   1   6     1195.20     1249.15     99.50 o 
   8   1   6     1512.78     1483.16    102.57 o 
   9   1   6        0.13       -1.83      3.32 o 
  10   1   6       21.96       33.85      6.98 o 
  11   1   6       33.42       36.19      6.66 o 
  12   1   6       81.79       93.95     10.40 o 
 -14   2   6       76.27       77.38     13.78 o 
 -13   2   6       20.81       31.80      7.95 o 
 -12   2   6      103.65      108.39      9.69 o 
 -11   2   6      325.37      313.21     22.13 o 
 -10   2   6      589.75      611.08     39.68 o 
  -9   2   6       52.45       74.30      5.98 o 
  -8   2   6      945.97      898.92     54.38 o 
  -7   2   6      237.27      253.22     14.44 o 
  -6   2   6        4.03        3.78      1.50 o 
  -5   2   6      130.90      151.35      9.40 o 
  -4   2   6     1210.54     1047.31     62.85 o 
  -3   2   6        6.00        6.31      1.44 o 
  -2   2   6     2144.97     2302.54    153.84 o 
  -1   2   6      403.09      393.13     26.90 o 
   0   2   6      368.47      406.70     28.06 o 
   1   2   6      186.17      221.10     15.64 o 
   2   2   6        3.78       12.31      2.62 o 
   3   2   6      208.43      242.68     16.44 o 
   4   2   6      416.33      538.43     39.18 o 
   5   2   6       23.72       54.63      7.36 o 
   6   2   6      299.30      353.12     23.34 o 
   7   2   6        0.46        3.71      4.75 o 
   8   2   6      551.21      542.29     44.41 o 
   9   2   6       13.73       16.59     15.10 o 
  10   2   6      239.76      213.36     17.57 o 
  11   2   6      248.28      295.38     21.59 o 
  12   2   6       33.50       29.52      5.73 o 
 -13   3   6        1.73       -0.89      4.82 o 
 -12   3   6       58.16       51.06      8.16 o 
 -11   3   6      289.97      261.96     21.76 o 
 -10   3   6     1074.52     1023.49     63.49 o 
  -9   3   6      804.30      754.86     64.05 o 
  -8   3   6      505.90      505.02     46.85 o 
  -7   3   6      197.31      211.93     17.48 o 
  -6   3   6      592.49      613.01     42.02 o 
  -5   3   6      168.00      147.05      9.61 o 
  -4   3   6      568.40      577.15     39.59 o 
  -3   3   6      849.51      930.44     63.45 o 
  -2   3   6     3485.86     3746.53    251.15 o 
  -1   3   6     4391.34     4839.22    321.95 o 
   0   3   6     1002.60     1009.07     67.75 o 
   1   3   6     1432.20     1422.03     82.28 o 
   2   3   6     2301.95     2480.39    160.61 o 
   3   3   6      481.92      589.02     38.14 o 
   4   3   6      606.71      555.01     39.32 o 
   5   3   6      203.48      227.98     17.53 o 
   6   3   6      414.98      419.46     31.66 o 
   7   3   6        3.18        2.41      4.62 o 
   8   3   6       61.13       64.81      9.79 o 
   9   3   6        8.69       -4.50      6.75 o 
  10   3   6       18.67       18.96      7.59 o 
  11   3   6       13.90       13.81      5.11 o 
  12   3   6      127.32      160.72     20.77 o 
 -13   4   6      105.66      115.76     13.10 o 
 -12   4   6       29.80       29.36      5.80 o 
 -11   4   6       13.09        2.26      4.19 o 
 -10   4   6      121.36       99.68     11.88 o 
  -9   4   6      158.99      159.48     15.17 o 
  -8   4   6     2357.59     2368.86    140.78 o 
  -7   4   6       22.72       21.34      3.03 o 
  -6   4   6      536.54      496.49     41.77 o 
  -5   4   6     1091.17     1118.55     75.77 o 
  -4   4   6      574.56      630.58     36.44 o 
  -3   4   6     1653.45     1552.15    104.31 o 
  -2   4   6     2469.78     2549.61    171.57 o 
  -1   4   6      498.92      569.33     38.78 o 
   0   4   6      175.12      221.72     15.66 o 
   1   4   6      938.94      931.67     62.72 o 
   2   4   6       12.13       23.10      3.59 o 
   3   4   6        1.13        1.35      3.29 o 
   4   4   6      471.36      410.75     31.06 o 
   5   4   6       47.56       33.54      5.81 o 
   6   4   6      122.13      132.21     14.92 o 
   7   4   6       27.54       26.11      5.58 o 
   8   4   6      284.89      254.73     25.78 o 
   9   4   6      537.08      525.26     44.96 o 
  10   4   6        1.26        0.15      4.21 o 
  11   4   6        0.01        9.94      7.40 o 
 -12   5   6       31.03       30.73      7.24 o 
 -11   5   6      236.82      245.50     24.01 o 
 -10   5   6       69.21       61.93     10.39 o 
  -9   5   6       52.51       59.32      8.00 o 
  -8   5   6      145.08      180.65     13.66 o 
  -7   5   6     1489.33     1443.42     97.79 o 
  -6   5   6     2848.10     2826.98    190.48 o 
  -5   5   6      326.45      349.37     26.37 o 
  -4   5   6       34.97       55.79      6.92 o 
  -3   5   6       24.70       32.59      4.68 o 
  -2   5   6      945.06      986.25     66.84 o 
  -1   5   6     2148.00     2299.00    154.31 o 
   0   5   6      943.39      920.95     62.36 o 
   1   5   6       40.95       54.70      6.64 o 
   2   5   6       10.83       14.90      3.71 o 
   3   5   6      301.14      318.62     22.15 o 
   4   5   6       68.85       89.17     10.90 o 
   5   5   6       13.43       15.31      6.26 o 
   6   5   6       74.65       76.16     10.33 o 
   7   5   6        7.76       10.93      5.77 o 
   8   5   6       51.96       70.37      9.31 o 
   9   5   6       69.33       76.93     11.14 o 
  10   5   6      512.55      465.47     42.43 o 
  11   5   6        0.00       -1.29      3.94 o 
 -11   6   6       24.96       25.97      9.12 o 
 -10   6   6        6.44        4.21      4.28 o 
  -9   6   6      355.79      369.26     31.15 o 
  -8   6   6      252.27      287.20     22.80 o 
  -7   6   6      200.92      219.94     17.20 o 
  -6   6   6       79.21       83.07      7.93 o 
  -5   6   6      543.67      542.47     37.38 o 
  -4   6   6       63.45       72.01      7.01 o 
  -3   6   6       42.33       37.40      6.67 o 
  -2   6   6       50.37       44.81      6.00 o 
  -1   6   6      177.26      198.15     19.12 o 
   0   6   6     1443.37     1552.52    123.78 o 
   1   6   6       80.57       87.20     10.57 o 
   2   6   6     1503.51     1509.90    120.62 o 
   3   6   6     1074.23     1022.27     73.97 o 
   4   6   6      643.80      597.97     45.73 o 
   5   6   6      192.39      187.10     16.35 o 
   6   6   6      131.15      135.20     13.72 o 
   7   6   6        0.60        0.52      5.91 o 
   8   6   6      419.17      362.56     50.61 o 
   9   6   6      299.44      305.73     30.00 o 
  10   6   6       85.94       84.92     19.08 o 
 -10   7   6      137.00      165.99     16.96 o 
  -9   7   6       12.91       17.80      5.80 o 
  -8   7   6       46.56       56.86     12.33 o 
  -7   7   6       87.82       90.48     13.28 o 
  -6   7   6      160.53      162.32     14.33 o 
  -5   7   6        8.08        9.88      4.74 o 
  -4   7   6      587.02      536.49     58.55 o 
  -3   7   6       18.92       19.96      5.54 o 
  -2   7   6       26.05       26.76     10.35 o 
  -1   7   6      149.60      170.44     30.21 o 
   0   7   6      118.69      116.01     20.47 o 
   1   7   6        6.96        9.28      6.24 o 
   2   7   6      449.30      446.04     39.69 o 
   3   7   6        5.26        5.42      5.34 o 
   4   7   6      159.81      121.71     11.35 o 
   5   7   6       59.35       69.92      8.36 o 
   6   7   6        0.30       -1.11      5.67 o 
   7   7   6       64.88       70.50     20.05 o 
   8   7   6        4.75        6.76      7.53 o 
   9   7   6       19.42       15.99     10.60 o 
  -8   8   6       79.08       76.80     14.00 o 
  -7   8   6      216.12      255.67     24.31 o 
  -6   8   6      349.94      344.84     26.88 o 
  -5   8   6      130.70      135.05     13.04 o 
  -4   8   6        4.70       18.32     13.22 o 
  -3   8   6       85.52       59.15     23.85 o 
  -2   8   6      523.26      279.77    104.14 o 
  -1   8   6      115.29       83.17     24.38 o 
   0   8   6      372.69      295.70     37.84 o 
   1   8   6      193.41      202.86     20.05 o 
   2   8   6      149.64      156.20     20.37 o 
   3   8   6       11.67       11.35      6.84 o 
   4   8   6      239.04      216.98     18.29 o 
   5   8   6       28.73       28.55      7.48 o 
   6   8   6       14.04       20.45      7.84 o 
   7   8   6       12.55       14.97      8.18 o 
  -6   9   6       40.26       26.50     23.85 o 
  -5   9   6       29.42       31.94     16.42 o 
  -4   9   6        8.65        5.23     15.63 o 
  -3   9   6       47.17       33.25     16.06 o 
  -2   9   6      110.83       82.37     19.61 o 
  -1   9   6        1.07       -4.95     14.90 o 
   0   9   6       86.00       78.67     27.82 o 
   1   9   6      229.19      138.68     55.91 o 
   2   9   6        1.82        0.20      8.85 o 
   3   9   6       70.49       67.21     10.06 o 
   4   9   6        2.96       12.47      7.61 o 
   5   9   6      129.82      149.04     28.63 o 
  -1  10   6       78.69       33.56     18.28 o 
   0  10   6       21.29       11.44     15.17 o 
 -13   0   7      148.93      165.35     23.85 o 
  -9   0   7      388.40      415.91     31.20 o 
  -7   0   7        2.29       -0.05      2.20 o 
  -5   0   7     2388.34     2262.74    167.11 o 
  -3   0   7     1701.84     1658.20    164.44 o 
  -1   0   7      651.04      561.21     55.77 o 
   1   0   7    36943.12    35025.85   3180.17 o 
   3   0   7     1476.55     1453.87    132.13 o 
   5   0   7     4035.84     4041.50    374.29 o 
   7   0   7     1884.68     1825.24    209.87 o 
   9   0   7     1703.73     1665.93    144.61 o 
  11   0   7       22.91       10.07     13.25 o 
 -14   1   7        5.39       -6.71     12.98 o 
 -13   1   7        1.58       -3.10      7.15 o 
 -12   1   7       10.95       13.31      6.36 o 
 -11   1   7       81.13       76.73     10.10 o 
 -10   1   7       27.20       30.34      3.99 o 
  -9   1   7      743.62      740.50     45.37 o 
  -8   1   7       66.79       85.81      8.13 o 
  -7   1   7      111.08       84.77      5.20 o 
  -6   1   7      311.20      316.80     19.02 o 
  -5   1   7      486.13      385.46     20.35 o 
  -4   1   7       17.09       23.08      2.39 o 
  -3   1   7     1075.06     1003.44     60.00 o 
  -2   1   7      381.17      400.15     24.11 o 
  -1   1   7      605.20      538.85     36.21 o 
   0   1   7     6251.78     6243.77    489.07 o 
   1   1   7     8124.08     7743.29    494.99 o 
   2   1   7       39.30       37.82      3.68 o 
   3   1   7       61.74       56.78      8.59 o 
   4   1   7      840.80      803.71     52.87 o 
   5   1   7      233.37      320.66     23.82 o 
   6   1   7       58.92       83.77      8.74 o 
   7   1   7     1308.95     1296.63    105.84 o 
   8   1   7      302.25      306.87     22.03 o 
   9   1   7      353.72      362.48     32.50 o 
  10   1   7       41.86       42.80      9.21 o 
  11   1   7       80.42       87.50      9.51 o 
  12   1   7        2.85       -0.62      8.43 o 
 -14   2   7       13.28        4.77      5.83 o 
 -13   2   7       27.78       42.40      9.01 o 
 -12   2   7       26.09       30.87      6.24 o 
 -11   2   7       13.09       18.30      6.12 o 
 -10   2   7       21.13       24.39      3.82 o 
  -9   2   7      906.14      862.72     55.32 o 
  -8   2   7        8.21        9.19      2.32 o 
  -7   2   7      160.51      144.45      9.69 o 
  -6   2   7      251.11      286.54     15.29 o 
  -5   2   7      318.12      327.97     20.53 o 
  -4   2   7      398.97      379.54     23.70 o 
  -3   2   7     2305.03     2236.07    188.05 o 
  -2   2   7     9124.78     9074.51    607.22 o 
  -1   2   7      795.60      833.44     56.43 o 
   0   2   7      722.59      717.86     41.97 o 
   1   2   7       21.09       48.27      4.65 o 
   2   2   7      355.58      268.71     18.94 o 
   3   2   7     1244.26     1181.91     78.18 o 
   4   2   7      438.80      519.47     37.74 o 
   5   2   7     1879.69     1833.47    130.26 o 
   6   2   7      175.42      172.83     14.68 o 
   7   2   7     1347.88     1234.63    100.81 o 
   8   2   7      225.14      188.94     20.05 o 
   9   2   7       30.64       25.99      7.68 o 
  10   2   7        0.12       -2.00      3.69 o 
  11   2   7        3.74        4.19      3.69 o 
  12   2   7       56.43       53.61      7.41 o 
 -13   3   7      344.18      376.94     35.58 o 
 -12   3   7       20.85        3.18      8.62 o 
 -11   3   7      169.49      160.23     27.69 o 
 -10   3   7      409.79      350.19     41.77 o 
  -9   3   7     1758.43     1659.11     98.16 o 
  -8   3   7     2250.15     2180.20    141.50 o 
  -7   3   7     1821.40     1767.53    105.24 o 
  -6   3   7      136.21      119.28      8.40 o 
  -5   3   7     2264.85     2190.58    142.27 o 
  -4   3   7      285.98      265.30     18.73 o 
  -3   3   7       12.56       16.10      3.83 o 
  -2   3   7     1864.29     1978.72    131.81 o 
  -1   3   7       21.20       10.90      3.75 o 
   0   3   7     2675.05     2696.40    181.48 o 
   1   3   7      111.27       82.55      8.22 o 
   2   3   7     1634.44     1719.32    110.63 o 
   3   3   7      327.75      381.98     26.63 o 
   4   3   7      101.34      115.84     11.19 o 
   5   3   7       25.22       25.87      5.44 o 
   6   3   7       30.31       43.23      5.60 o 
   7   3   7        2.90       -2.33      4.72 o 
   8   3   7      154.05      144.34     15.47 o 
   9   3   7      255.19      243.18     24.32 o 
  10   3   7       34.87       30.04      8.79 o 
  11   3   7       15.69       12.37      5.66 o 
  12   3   7       79.76       81.44      9.18 o 
 -13   4   7       18.26       22.74      6.21 o 
 -12   4   7      295.78      310.32     73.76 o 
 -11   4   7      294.84      287.86     41.33 o 
 -10   4   7        3.53        5.40      3.79 o 
  -9   4   7      168.33      194.45     30.12 o 
  -8   4   7      199.52      206.65     15.16 o 
  -7   4   7     1009.53      953.93     56.07 o 
  -6   4   7      603.33      563.07     38.79 o 
  -5   4   7      400.97      429.57     28.45 o 
  -4   4   7     1028.22     1047.90     71.31 o 
  -3   4   7      196.09      311.76     26.82 o 
  -2   4   7      172.85      220.71     16.91 o 
  -1   4   7      364.58      340.38     23.25 o 
   0   4   7      938.92      966.40     65.16 o 
   1   4   7       19.19       25.49      2.95 o 
   2   4   7       64.29       79.71      7.50 o 
   3   4   7        0.44       -3.01      3.01 o 
   4   4   7      198.42      215.62     18.35 o 
   5   4   7      394.45      377.62     29.58 o 
   6   4   7       34.24       37.99      6.82 o 
   7   4   7        4.48        3.38      5.41 o 
   8   4   7      231.50      152.13     30.22 o 
   9   4   7       18.62       12.44      7.09 o 
  10   4   7       29.46       17.77      7.51 o 
  11   4   7      119.35      140.10     12.00 o 
 -12   5   7       42.06       24.93      6.00 o 
 -11   5   7       14.08       11.15      5.09 o 
 -10   5   7       49.20       57.51      7.72 o 
  -9   5   7      554.29      523.03     40.05 o 
  -8   5   7     1322.58     1267.60     94.31 o 
  -7   5   7      308.55      303.42     23.34 o 
  -6   5   7        9.72       27.09      5.97 o 
  -5   5   7      780.31      820.49     55.53 o 
  -4   5   7       93.17      102.50      8.78 o 
  -3   5   7     1005.95     1115.93     94.43 o 
  -2   5   7        1.02       -2.12      2.12 o 
  -1   5   7     1069.51     1105.50     74.32 o 
   0   5   7       14.46        6.70      3.62 o 
   1   5   7       89.46       71.45      9.48 o 
   2   5   7       35.80       37.99      4.84 o 
   3   5   7      853.76      864.56     56.96 o 
   4   5   7       22.05       34.56      5.81 o 
   5   5   7       49.40       50.90      9.50 o 
   6   5   7        0.00       -3.86      5.20 o 
   7   5   7      458.57      445.93     33.04 o 
   8   5   7      187.92      158.63     21.20 o 
   9   5   7       73.82       83.33     13.20 o 
  10   5   7      221.34      238.08     24.70 o 
 -11   6   7      199.23      189.95     20.16 o 
 -10   6   7       42.32       55.15      7.99 o 
  -9   6   7      293.07      340.77     27.58 o 
  -8   6   7       94.08       90.12      9.72 o 
  -7   6   7      108.79       90.01      8.52 o 
  -6   6   7       63.63       73.37      9.87 o 
  -5   6   7       37.25       30.45      4.67 o 
  -4   6   7      540.65      528.11     45.42 o 
  -3   6   7        0.69       -3.31      3.31 o 
  -2   6   7      448.90      454.67     39.88 o 
  -1   6   7        0.63        0.11      4.61 o 
   0   6   7      229.77      249.96     23.14 o 
   1   6   7      239.94      263.82     24.50 o 
   2   6   7     1019.99      993.56     66.95 o 
   3   6   7        6.81        7.27      5.46 o 
   4   6   7       48.39       37.66      7.12 o 
   5   6   7      197.17      220.82     19.13 o 
   6   6   7        0.33       -1.56      4.97 o 
   7   6   7      392.30      380.74     30.58 o 
   8   6   7       24.33       21.53      8.92 o 
   9   6   7       18.35       23.95     11.22 o 
 -10   7   7       19.59       18.77      6.07 o 
  -9   7   7       12.30        9.57      4.72 o 
  -8   7   7      142.89      165.54     15.05 o 
  -7   7   7       23.71       34.12      6.14 o 
  -6   7   7       67.61       75.63      9.38 o 
  -5   7   7        7.34        0.33      3.44 o 
  -4   7   7      165.96      277.94     36.17 o 
  -3   7   7      219.60      257.27     35.01 o 
  -2   7   7      119.83      138.60     23.01 o 
  -1   7   7      235.15      195.31     44.78 o 
   0   7   7      366.66      395.22     33.37 o 
   1   7   7      166.86      209.91     26.72 o 
   2   7   7        6.93        7.35      6.40 o 
   3   7   7      251.45      238.31     20.71 o 
   4   7   7      255.02      211.89     18.69 o 
   5   7   7        2.73        4.32      5.94 o 
   6   7   7        4.13        9.17      6.82 o 
   7   7   7       10.77        9.75      7.03 o 
   8   7   7       41.41       55.31      9.56 o 
  -8   8   7       98.84      108.36     20.04 o 
  -7   8   7       72.77       93.96     18.90 o 
  -6   8   7       30.44       42.66      6.66 o 
  -5   8   7       21.82       27.94     14.86 o 
  -4   8   7        1.47        0.26     13.27 o 
  -3   8   7       20.41       18.55     17.49 o 
  -2   8   7      578.29      380.52     72.08 o 
  -1   8   7       58.07       50.10     16.60 o 
   0   8   7      113.72      125.29     27.56 o 
   1   8   7       43.72       49.71     16.06 o 
   2   8   7        0.16       -5.94      7.70 o 
   3   8   7        6.07       11.70      6.29 o 
   4   8   7      242.81      245.72     49.05 o 
   5   8   7        2.79        3.09      6.20 o 
   6   8   7      299.05      304.88     32.24 o 
   7   8   7      156.02      143.84     30.37 o 
  -6   9   7       65.70      111.30     36.57 o 
  -5   9   7       57.96       40.87     19.34 o 
  -4   9   7       30.71       18.09     26.50 o 
  -3   9   7      209.94      140.59     45.31 o 
  -2   9   7       15.19        6.68     15.02 o 
  -1   9   7        2.13       -6.62     19.87 o 
   0   9   7        3.85       -0.91     14.23 o 
   1   9   7       10.85       -2.12     19.08 o 
   2   9   7      332.04      122.95     36.04 o 
   3   9   7        1.43        3.14      7.12 o 
   4   9   7       31.09       37.56     14.23 o 
 -14   0   8      102.89       90.63     14.84 o 
 -12   0   8      521.61      551.71     72.08 o 
 -10   0   8      100.05       81.38     27.03 o 
  -8   0   8      455.09      447.96     34.52 o 
  -6   0   8     4259.33     4813.42    359.30 o 
  -4   0   8      650.22      711.01     71.04 o 
  -2   0   8     3050.29     2708.67    201.08 o 
   0   0   8     1025.02      891.36     83.00 o 
   2   0   8      591.58      556.13     51.46 o 
   4   0   8        4.68        5.30      5.03 o 
   6   0   8       42.00       45.58      9.01 o 
   8   0   8     3843.23     3782.45    428.75 o 
  10   0   8        7.64       14.31     12.19 o 
  12   0   8        8.11       21.73     11.66 o 
 -14   1   8       11.44       -3.56     13.78 o 
 -13   1   8       18.18        2.49      6.89 o 
 -12   1   8      729.89      728.08     66.89 o 
 -11   1   8      183.04      194.30     16.46 o 
 -10   1   8     1161.42     1106.38     66.28 o 
  -9   1   8        3.90        7.32      2.51 o 
  -8   1   8     1450.29     1434.30     85.03 o 
  -7   1   8      609.19      646.12     34.34 o 
  -6   1   8     1244.40     1246.07     65.75 o 
  -5   1   8        6.27       11.59      1.91 o 
  -4   1   8       29.46       45.70      4.31 o 
  -3   1   8      499.98      462.95     27.74 o 
  -2   1   8     7667.07     7349.88    490.31 o 
  -1   1   8      317.51      294.45     17.21 o 
   0   1   8        3.61        4.74      3.99 o 
   1   1   8     2592.05     2503.39    161.59 o 
   2   1   8     3906.73     4162.71    320.55 o 
   3   1   8       14.18       29.87      5.26 o 
   4   1   8     1290.77     1184.61     79.06 o 
   5   1   8        1.75        4.67      3.72 o 
   6   1   8     1376.32     1326.54    106.77 o 
   7   1   8      101.23       99.23     10.68 o 
   8   1   8      680.35      682.10     55.46 o 
   9   1   8       67.01       89.39     12.72 o 
  10   1   8       34.21       32.96      4.92 o 
  11   1   8      246.78      239.26     18.34 o 
  12   1   8       21.14       12.03      8.80 o 
 -14   2   8       21.27        4.24      5.83 o 
 -13   2   8        1.77        0.53      5.83 o 
 -12   2   8      105.37      108.30     10.21 o 
 -11   2   8      196.21      150.33     11.76 o 
 -10   2   8      112.68      122.51     10.10 o 
  -9   2   8       39.58       31.00      4.74 o 
  -8   2   8      642.43      609.03     36.55 o 
  -7   2   8      450.06      410.76     26.93 o 
  -6   2   8      443.65      417.50     24.78 o 
  -5   2   8      291.65      313.98     19.86 o 
  -4   2   8        0.70        5.20      2.14 o 
  -3   2   8     1713.92     1725.03    144.56 o 
  -2   2   8      133.21      178.54     12.93 o 
  -1   2   8        1.92        2.88      1.64 o 
   0   2   8     3031.04     2995.56    172.76 o 
   1   2   8      410.90      400.33     26.62 o 
   2   2   8     3618.85     3376.05    218.28 o 
   3   2   8      319.16      293.03     20.01 o 
   4   2   8      625.34      562.39     40.53 o 
   5   2   8       67.67       67.54     10.81 o 
   6   2   8        0.17        1.02      4.34 o 
   7   2   8      128.64      137.97     15.10 o 
   8   2   8      713.88      672.07     56.49 o 
   9   2   8        5.42       -2.86      5.73 o 
  10   2   8       67.35       62.57     11.17 o 
  11   2   8       37.09       43.58     10.40 o 
  12   2   8        7.89        7.63      4.25 o 
 -13   3   8       82.64       78.97     13.25 o 
 -12   3   8        6.05       10.26      5.20 o 
 -11   3   8       47.12       57.56      5.88 o 
 -10   3   8      137.62      130.03      9.87 o 
  -9   3   8      774.80      757.04     64.10 o 
  -8   3   8      475.90      435.65     28.15 o 
  -7   3   8      406.03      428.22     26.36 o 
  -6   3   8       11.30       15.65      2.37 o 
  -5   3   8       43.25       51.49      4.55 o 
  -4   3   8        4.36        8.71      2.82 o 
  -3   3   8      372.34      402.87     27.53 o 
  -2   3   8    14028.37    14252.40    950.62 o 
  -1   3   8       39.19       35.82      3.57 o 
   0   3   8      780.71      628.84     43.07 o 
   1   3   8     2840.67     2689.26    172.39 o 
   2   3   8        4.88        8.46      3.01 o 
   3   3   8      383.24      411.09     28.21 o 
   4   3   8      123.45      146.13     12.24 o 
   5   3   8      706.93      654.24     47.15 o 
   6   3   8       58.96       55.84      8.25 o 
   7   3   8       82.10       87.86     10.53 o 
   8   3   8        1.13       -4.06      9.27 o 
   9   3   8       27.69       21.10      7.84 o 
  10   3   8      192.13      182.89     35.77 o 
  11   3   8       39.43       24.13      5.69 o 
 -13   4   8       15.13        9.34     10.70 o 
 -12   4   8      104.32      109.25     25.50 o 
 -11   4   8      135.25      107.71     11.62 o 
 -10   4   8        4.02        4.81      6.61 o 
  -9   4   8      403.03      352.49     22.99 o 
  -8   4   8     4604.95     4578.51    387.63 o 
  -7   4   8       96.02       95.89      8.65 o 
  -6   4   8     1086.04     1041.77     70.37 o 
  -5   4   8     1898.57     1871.22    125.63 o 
  -4   4   8      196.88      233.78     20.48 o 
  -3   4   8      476.46      551.80     46.69 o 
  -2   4   8      158.02      134.73      9.61 o 
  -1   4   8      326.29      348.84     23.66 o 
   0   4   8     1606.81     1482.17     99.94 o 
   1   4   8       36.28       56.31      5.16 o 
   2   4   8      132.01      149.72     12.06 o 
   3   4   8      170.55      215.03     15.87 o 
   4   4   8      237.48      241.35     20.78 o 
   5   4   8        5.97       14.04      5.14 o 
   6   4   8      148.43      165.29     13.71 o 
   7   4   8        3.61        7.49      5.51 o 
   8   4   8      736.20      728.56     95.40 o 
   9   4   8      464.42      337.67     31.66 o 
  10   4   8      100.25      128.29     14.76 o 
  11   4   8       11.83       23.32     15.36 o 
 -12   5   8       12.78       16.12      5.21 o 
 -11   5   8      116.73      104.85     24.71 o 
 -10   5   8      262.78      259.62     31.12 o 
  -9   5   8       20.81       15.38      4.62 o 
  -8   5   8      230.82      228.75     21.72 o 
  -7   5   8      180.07      183.23     15.03 o 
  -6   5   8       63.36       74.66      7.15 o 
  -5   5   8       57.67       62.20      7.96 o 
  -4   5   8       55.69       69.83      9.84 o 
  -3   5   8       13.29       15.61      3.66 o 
  -2   5   8      219.83      237.32     22.09 o 
  -1   5   8      475.30      494.99     33.98 o 
   0   5   8       80.32       76.42      9.77 o 
   1   5   8        1.08       -0.59      3.64 o 
   2   5   8     1050.28     1065.79     70.75 o 
   3   5   8     1020.78     1002.96     71.83 o 
   4   5   8      284.39      290.58     23.32 o 
   5   5   8      549.20      551.91     40.32 o 
   6   5   8      363.83      345.66     26.63 o 
   7   5   8       60.82       54.57      7.68 o 
   8   5   8      183.67      197.07     21.09 o 
   9   5   8       12.44       -2.42      6.86 o 
  10   5   8      174.42      169.35     19.65 o 
 -11   6   8       38.49       37.80      7.47 o 
 -10   6   8       35.65       45.73      9.66 o 
  -9   6   8      293.35      303.46     37.30 o 
  -8   6   8      253.25      260.87     20.39 o 
  -7   6   8      191.23      211.50     17.30 o 
  -6   6   8      149.16      192.73     14.43 o 
  -5   6   8      136.25      167.73     15.22 o 
  -4   6   8        0.79       -0.02      2.52 o 
  -3   6   8      365.37      464.78     59.96 o 
  -2   6   8       75.90      111.64     15.78 o 
  -1   6   8       16.13       13.63      8.75 o 
   0   6   8      442.92      494.19     39.53 o 
   1   6   8        1.91        9.48      4.61 o 
   2   6   8      751.48      750.58     50.03 o 
   3   6   8       88.32       94.11      9.40 o 
   4   6   8      613.19      619.92     45.61 o 
   5   6   8        7.66        5.85      6.06 o 
   6   6   8       15.55       18.70      8.65 o 
   7   6   8       48.84       47.03      8.41 o 
   8   6   8      756.37      759.20     61.83 o 
   9   6   8        2.95       10.60      8.24 o 
 -10   7   8      184.22      192.57     16.98 o 
  -9   7   8       22.74       37.91      7.94 o 
  -8   7   8        0.03       -3.88      3.88 o 
  -7   7   8       10.15        7.07      5.64 o 
  -6   7   8        1.04        5.21      5.66 o 
  -5   7   8        2.71        2.45      3.88 o 
  -4   7   8       92.17      110.10     13.11 o 
  -3   7   8      235.63      250.22     53.00 o 
  -2   7   8      231.14      314.51     38.59 o 
  -1   7   8      184.79      185.86     33.92 o 
   0   7   8      230.58      252.38     34.42 o 
   1   7   8        0.06        4.45      4.99 o 
   2   7   8     1439.49     1400.37    101.31 o 
   3   7   8        5.48        7.89      5.62 o 
   4   7   8       44.90       42.06      7.27 o 
   5   7   8      221.05      223.17     30.22 o 
   6   7   8      111.46       97.32     10.33 o 
   7   7   8       49.20       45.87      9.59 o 
   8   7   8       33.78       25.25      8.35 o 
  -8   8   8       39.78       31.74      7.48 o 
  -7   8   8        9.09        4.30      6.66 o 
  -6   8   8       29.24       27.21     10.20 o 
  -5   8   8      122.07      115.47     34.98 o 
  -4   8   8       29.62       39.36     15.15 o 
  -3   8   8       64.33       49.55     17.61 o 
  -2   8   8      214.53      151.79     50.35 o 
  -1   8   8        1.24       13.97     14.56 o 
   0   8   8      484.73      483.11     57.14 o 
   1   8   8      185.37      246.97     45.58 o 
   2   8   8       17.40       17.19      6.84 o 
   3   8   8       34.81       50.18      8.74 o 
   4   8   8       47.83       38.61      8.95 o 
   5   8   8       36.55       24.70      8.26 o 
   6   8   8       61.33       70.98      9.55 o 
  -6   9   8       50.18       53.93     41.34 o 
  -5   9   8       74.02       57.86     19.10 o 
  -4   9   8       18.16       11.76     17.18 o 
  -3   9   8        0.33       -6.66     15.28 o 
  -2   9   8      105.50       73.24     20.93 o 
  -1   9   8        2.98      -11.14     15.28 o 
   0   9   8      113.76       78.47     20.98 o 
   1   9   8      231.56      111.30     32.33 o 
   2   9   8       35.33       19.41     10.86 o 
   3   9   8        1.33       -6.68      9.70 o 
   4   9   8       56.23       45.37      9.35 o 
 -13   0   9       64.49       60.42     11.13 o 
 -11   0   9        0.11       -2.00      4.08 o 
  -9   0   9      289.07      303.49     56.97 o 
  -7   0   9      287.79      279.65     22.59 o 
  -5   0   9      772.22      915.19     92.31 o 
  -3   0   9      205.79      219.41     23.33 o 
  -1   0   9       28.31        3.59     11.66 o 
   1   0   9     3083.95     3023.21    274.70 o 
   3   0   9     3972.56     4253.75    389.24 o 
   5   0   9     1091.67     1017.56    118.71 o 
   7   0   9        0.28        1.59      7.42 o 
   9   0   9      484.99      447.83     56.71 o 
  11   0   9        0.04      -10.60     10.60 o 
 -14   1   9        0.33       -4.50      4.50 o 
 -13   1   9        3.65       -1.00      3.55 o 
 -12   1   9      148.53      158.02     13.96 o 
 -11   1   9       35.76       31.72      4.57 o 
 -10   1   9       41.03       40.67      8.63 o 
  -9   1   9      414.93      395.19     24.54 o 
  -8   1   9        4.10        4.63      4.86 o 
  -7   1   9      541.61      525.84     32.36 o 
  -6   1   9        7.35        4.79      2.81 o 
  -5   1   9      349.98      350.64     25.61 o 
  -4   1   9       81.50       84.63      5.87 o 
  -3   1   9        2.03        3.16      1.64 o 
  -2   1   9       55.14       74.72      6.20 o 
  -1   1   9       47.64       70.23      4.85 o 
   0   1   9       78.72      104.66     10.29 o 
   1   1   9     6254.74     5961.26    384.33 o 
   2   1   9      140.41      173.03     13.59 o 
   3   1   9     3143.50     3182.50    207.12 o 
   4   1   9        1.46        0.15      2.65 o 
   5   1   9      360.04      336.47     26.03 o 
   6   1   9      164.67      201.04     17.80 o 
   7   1   9       14.98       13.36      5.97 o 
   8   1   9      582.91      520.81     44.93 o 
   9   1   9     1386.39     1416.20    116.72 o 
  10   1   9       53.65       44.95     10.41 o 
  11   1   9      194.67      216.42     21.99 o 
  12   1   9       16.23        4.77      8.62 o 
 -13   2   9      164.35      200.44     20.05 o 
 -12   2   9        8.28        4.54      3.68 o 
 -11   2   9       18.66       24.61      3.90 o 
 -10   2   9        0.34        0.00      4.93 o 
  -9   2   9      148.38      167.72     20.53 o 
  -8   2   9       52.89       63.17      7.22 o 
  -7   2   9       33.94       41.95      4.35 o 
  -6   2   9       20.37       30.15      3.16 o 
  -5   2   9       91.99      120.97      8.08 o 
  -4   2   9     1114.07     1137.67     80.25 o 
  -3   2   9      903.13      869.55     59.55 o 
  -2   2   9      682.27      678.17     46.43 o 
  -1   2   9     5655.71     5703.02    381.59 o 
   0   2   9      986.60      871.36     51.04 o 
   1   2   9       41.20       22.61      3.23 o 
   2   2   9       51.62      116.39      8.94 o 
   3   2   9      116.15      116.11      9.38 o 
   4   2   9        0.03        3.08      3.39 o 
   5   2   9      904.22      824.00     59.67 o 
   6   2   9       20.31       26.49      6.13 o 
   7   2   9      138.75      169.24     18.02 o 
   8   2   9      345.02      332.30     39.75 o 
   9   2   9       41.29       23.67      7.45 o 
  10   2   9       45.81       23.96      8.80 o 
  11   2   9      167.26      162.13     15.48 o 
 -13   3   9       27.78       18.55     14.31 o 
 -12   3   9       86.29       91.16     16.49 o 
 -11   3   9        0.03       -0.67      5.32 o 
 -10   3   9      111.08      114.24     10.78 o 
  -9   3   9     1453.90     1442.38     93.15 o 
  -8   3   9       26.65       19.20      5.90 o 
  -7   3   9     3254.84     3077.86    199.55 o 
  -6   3   9        7.89        8.45      2.13 o 
  -5   3   9     2637.35     2671.02    179.58 o 
  -4   3   9      823.98      858.80     72.28 o 
  -3   3   9      683.28      592.33     40.10 o 
  -2   3   9      804.95      903.51     61.47 o 
  -1   3   9      125.69      142.09     12.55 o 
   0   3   9      433.93      384.37     23.65 o 
   1   3   9      821.95      820.45     62.71 o 
   2   3   9      259.99      311.52     21.48 o 
   3   3   9      197.92      202.19     16.06 o 
   4   3   9        0.01        5.13      3.84 o 
   5   3   9       75.84       74.77     13.38 o 
   6   3   9      110.43      117.24     14.27 o 
   7   3   9      337.65      369.16     31.29 o 
   8   3   9       10.57       -0.85     10.07 o 
   9   3   9      160.08      161.26     17.42 o 
  10   3   9      105.72       95.78     14.86 o 
  11   3   9        1.48        3.92      7.95 o 
 -13   4   9      149.49      181.00     41.53 o 
 -12   4   9        7.39       14.77      5.77 o 
 -11   4   9      101.16       76.28     18.98 o 
 -10   4   9      244.60      237.71     46.90 o 
  -9   4   9      183.65      171.51     11.85 o 
  -8   4   9        0.16        3.37      2.46 o 
  -7   4   9       22.90       25.67      4.45 o 
  -6   4   9       22.99       24.85      3.77 o 
  -5   4   9      226.18      229.41     22.03 o 
  -4   4   9      333.65      351.65     30.19 o 
  -3   4   9      404.98      338.43     28.85 o 
  -2   4   9      410.80      445.44     30.32 o 
  -1   4   9     1242.57     1162.69     77.69 o 
   0   4   9      374.03      396.70     27.17 o 
   1   4   9        0.77        3.57      2.43 o 
   2   4   9       15.36       28.43      4.19 o 
   3   4   9      188.11      204.08     28.99 o 
   4   4   9        7.19       10.89      4.82 o 
   5   4   9       76.19       74.43      8.53 o 
   6   4   9      584.80      570.53     43.65 o 
   7   4   9      204.73      209.20     16.81 o 
   8   4   9       57.31       48.74      9.13 o 
   9   4   9        1.25      -10.60     10.60 o 
  10   4   9        7.59        6.00      7.62 o 
 -12   5   9       70.49       91.61     31.87 o 
 -11   5   9       42.62       31.29      6.69 o 
 -10   5   9        2.04       -4.25      4.25 o 
  -9   5   9      200.23      212.54     24.63 o 
  -8   5   9        0.07       -3.42      3.42 o 
  -7   5   9      398.08      432.21     30.04 o 
  -6   5   9      132.99      136.16     11.77 o 
  -5   5   9        7.40        6.01      2.99 o 
  -4   5   9       82.19      105.66     14.29 o 
  -3   5   9       75.96      111.34     11.30 o 
  -2   5   9       31.05       45.94      7.78 o 
  -1   5   9     1429.55     1327.56     88.98 o 
   0   5   9        8.61        9.04      4.54 o 
   1   5   9      147.38      149.91     16.67 o 
   2   5   9       49.13       61.14      7.11 o 
   3   5   9      104.36       86.38     10.24 o 
   4   5   9        0.05        4.44      4.75 o 
   5   5   9       25.40       24.47      5.99 o 
   6   5   9       21.68       12.70      5.86 o 
   7   5   9        0.21       -2.12      5.40 o 
   8   5   9       13.44       11.16     10.86 o 
   9   5   9      128.91       88.77     13.49 o 
  10   5   9       75.11       63.07     12.07 o 
 -11   6   9       53.36       32.57     13.55 o 
 -10   6   9       36.41       34.32     10.40 o 
  -9   6   9      272.32      275.05     38.85 o 
  -8   6   9       10.82       17.19      5.66 o 
  -7   6   9        2.98       10.99      4.03 o 
  -6   6   9      127.70      152.54     16.68 o 
  -5   6   9      143.92      165.90     23.24 o 
  -4   6   9      125.72      132.43     18.10 o 
  -3   6   9      654.45      653.64     58.14 o 
  -2   6   9      424.30      499.36     59.58 o 
  -1   6   9       95.49      105.19     15.73 o 
   0   6   9        1.57        2.66      6.12 o 
   1   6   9      547.27      563.42     67.14 o 
   2   6   9        0.63        4.76      5.31 o 
   3   6   9     2193.53     2128.63    152.13 o 
   4   6   9     1092.70     1040.51     75.50 o 
   5   6   9      251.16      241.39     23.05 o 
   6   6   9       28.32       39.81      7.84 o 
   7   6   9       35.45       36.55      9.36 o 
   8   6   9       93.91       83.52     10.47 o 
   9   6   9        3.70       -5.63      6.24 o 
 -10   7   9       13.37        9.78      5.02 o 
  -9   7   9        6.82        1.39     10.04 o 
  -8   7   9       54.22       54.70      7.88 o 
  -7   7   9       22.53       24.87      5.46 o 
  -6   7   9      136.95      168.63     17.61 o 
  -5   7   9        5.13        0.80      3.99 o 
  -4   7   9       31.37       34.31     12.60 o 
  -3   7   9      350.38      354.00     45.10 o 
  -2   7   9       25.03       50.85     16.10 o 
  -1   7   9      229.73      191.49     30.33 o 
   0   7   9       80.58      111.58     20.67 o 
   1   7   9        9.05        6.41      6.19 o 
   2   7   9      318.54      329.71     26.73 o 
   3   7   9      146.85      172.26     15.49 o 
   4   7   9        1.17        3.90      6.08 o 
   5   7   9       76.36       63.06      8.81 o 
   6   7   9        0.18       -0.23      6.79 o 
   7   7   9      144.16      137.75     16.13 o 
  -8   8   9      185.52      230.77     25.79 o 
  -7   8   9       11.99        2.62      8.13 o 
  -6   8   9       14.11        6.67     16.52 o 
  -5   8   9        8.70       18.00     16.27 o 
  -4   8   9        3.91       -6.15     15.15 o 
  -3   8   9        0.70       -9.03     12.35 o 
  -2   8   9      190.24      190.23     27.53 o 
  -1   8   9        1.33        3.83     13.81 o 
   0   8   9      149.83      155.44     25.42 o 
   1   8   9        1.32        9.01     18.55 o 
   2   8   9       97.03       78.44     16.16 o 
   3   8   9      868.72      873.31     74.33 o 
   4   8   9       28.32       19.03      7.16 o 
   5   8   9       51.60       56.95     11.31 o 
   6   8   9      288.56      283.39     22.69 o 
  -5   9   9       10.80        9.50     14.49 o 
  -4   9   9        0.78       -8.25     15.02 o 
  -3   9   9       24.16       23.56     21.99 o 
  -2   9   9       40.79       31.24     16.66 o 
  -1   9   9        5.18       -5.63     14.01 o 
   0   9   9      133.75       74.73     25.44 o 
   1   9   9       10.86       -5.30     15.37 o 
   2   9   9      142.61      153.92     33.92 o 
   3   9   9        6.70       -1.60     10.27 o 
 -14   0  10      158.95      141.50     21.20 o 
 -12   0  10      679.52      562.48    168.80 o 
 -10   0  10      387.16      344.72     35.53 o 
  -8   0  10     1700.49     1558.99    171.71 o 
  -6   0  10      743.33      633.43     63.52 o 
  -4   0  10     1245.50     1265.60    125.76 o 
  -2   0  10       30.74       10.42      3.71 o 
   0   0  10     1794.98     1657.48    153.17 o 
   2   0  10        0.27       23.55      5.20 o 
   4   0  10      481.86      466.49     43.72 o 
   6   0  10      687.38      607.35     69.43 o 
   8   0  10       18.83       31.27     12.19 o 
  10   0  10      127.39      118.18     19.61 o 
 -14   1  10        0.15       -4.50      4.50 o 
 -13   1  10        3.47       -3.55      3.55 o 
 -12   1  10      169.62      200.77     34.71 o 
 -11   1  10       16.89       20.14      3.98 o 
 -10   1  10     1199.84     1111.29     78.82 o 
  -9   1  10       94.93      113.52      8.86 o 
  -8   1  10      103.83       93.57      7.55 o 
  -7   1  10      274.39      304.32     20.04 o 
  -6   1  10      293.75      332.00     23.18 o 
  -5   1  10      369.98      347.15     24.85 o 
  -4   1  10      296.85      288.93     17.89 o 
  -3   1  10       32.44       22.39      2.41 o 
  -2   1  10      413.07      341.44     23.07 o 
  -1   1  10      256.25      257.27     15.18 o 
   0   1  10     2332.03     2618.70    208.05 o 
   1   1  10      414.16      410.54     27.34 o 
   2   1  10     3858.79     3813.13    245.99 o 
   3   1  10       20.83       22.82      4.05 o 
   4   1  10      739.01      681.05     48.87 o 
   5   1  10     1551.39     1396.69     99.91 o 
   6   1  10      386.41      329.33     29.49 o 
   7   1  10        1.76        4.42      6.49 o 
   8   1  10      349.46      352.50     35.77 o 
   9   1  10      337.44      331.30     30.50 o 
  10   1  10      239.59      231.50     22.56 o 
  11   1  10       35.47       31.98      8.13 o 
 -13   2  10      105.74      119.74     19.49 o 
 -12   2  10      172.93      168.95     15.87 o 
 -11   2  10        4.80        5.35      4.82 o 
 -10   2  10       34.58       27.95      4.49 o 
  -9   2  10       27.24       31.89      4.01 o 
  -8   2  10      336.53      322.72     20.53 o 
  -7   2  10      420.22      424.45     25.79 o 
  -6   2  10      216.91      251.86     15.71 o 
  -5   2  10       47.41       67.22      6.24 o 
  -4   2  10     2847.18     2901.20    203.21 o 
  -3   2  10     3039.54     3093.57    207.17 o 
  -2   2  10      333.01      362.93     24.44 o 
  -1   2  10        8.23       22.84      3.23 o 
   0   2  10     1170.54     1070.76     69.47 o 
   1   2  10       38.78       32.54      4.64 o 
   2   2  10      280.85      280.24     19.12 o 
   3   2  10     1228.10     1210.28     77.89 o 
   4   2  10       20.20       15.95      4.65 o 
   5   2  10      138.01      174.31     14.92 o 
   6   2  10      112.23      116.32     11.99 o 
   7   2  10        0.31        0.83     10.60 o 
   8   2  10       19.19       32.32     11.39 o 
   9   2  10      106.45       99.43     16.16 o 
  10   2  10       46.63       53.79     10.10 o 
  11   2  10        1.29        0.64      3.84 o 
 -13   3  10      180.73      163.74     21.50 o 
 -12   3  10      530.09      131.43     37.10 o 
 -11   3  10       27.29       26.99      5.81 o 
 -10   3  10      395.45      369.69     52.17 o 
  -9   3  10       70.06       51.70      5.43 o 
  -8   3  10      335.77      314.09     25.00 o 
  -7   3  10       45.31       34.19      3.84 o 
  -6   3  10      134.81      138.86      9.53 o 
  -5   3  10        1.41        1.76      2.89 o 
  -4   3  10       29.09       36.92      5.70 o 
  -3   3  10      909.41      874.52     74.69 o 
  -2   3  10       15.47       10.28      2.37 o 
  -1   3  10      364.80      367.95     25.44 o 
   0   3  10      736.06      791.03     46.38 o 
   1   3  10        3.75       -1.90      2.79 o 
   2   3  10      112.44      128.47     10.71 o 
   3   3  10      521.73      472.40     40.14 o 
   4   3  10      321.16      312.66     24.80 o 
   5   3  10        3.04        5.47      4.91 o 
   6   3  10      146.77      116.51     11.11 o 
   7   3  10       31.46       18.81      6.75 o 
   8   3  10       66.68       68.55     11.54 o 
   9   3  10      170.20      170.99     22.26 o 
  10   3  10        3.63        8.76     11.92 o 
  11   3  10        3.18       -5.91      7.68 o 
 -12   4  10        6.04       -1.90      4.71 o 
 -11   4  10       73.24       73.76      8.96 o 
 -10   4  10       15.89       25.62      7.86 o 
  -9   4  10      368.97      377.23     24.28 o 
  -8   4  10        6.27        0.97      2.58 o 
  -7   4  10      623.75      597.27     43.10 o 
  -6   4  10      876.54      929.99     63.64 o 
  -5   4  10        3.79        7.35      3.80 o 
  -4   4  10       64.92       86.35      9.86 o 
  -3   4  10        5.04       -2.56      2.56 o 
  -2   4  10      110.67      136.55     12.92 o 
  -1   4  10        0.36       -1.58      1.82 o 
   0   4  10      970.59      988.82     67.00 o 
   1   4  10      720.44      659.14     54.21 o 
   2   4  10      290.30      326.38     22.55 o 
   3   4  10       76.52       94.27     10.85 o 
   4   4  10       10.06        3.61      5.14 o 
   5   4  10       80.57       72.50     10.52 o 
   6   4  10      126.20      139.65     12.81 o 
   7   4  10      276.53      288.34     25.28 o 
   8   4  10        2.63        4.38      7.09 o 
   9   4  10        8.78        4.61      7.24 o 
  10   4  10        9.79        0.32      8.05 o 
 -12   5  10       10.91        5.35      5.20 o 
 -11   5  10        8.80        3.52      7.20 o 
 -10   5  10      259.74      227.91     44.60 o 
  -9   5  10      443.08      497.91     69.30 o 
  -8   5  10        8.58       10.23      4.03 o 
  -7   5  10      320.10      311.68     22.24 o 
  -6   5  10      320.81      353.70     30.32 o 
  -5   5  10       65.80       69.04     13.58 o 
  -4   5  10       29.04       23.41      6.02 o 
  -3   5  10      157.01      151.19     18.70 o 
  -2   5  10     1516.70     1426.35    119.60 o 
  -1   5  10       19.95        6.27      7.02 o 
   0   5  10      314.56      354.39     29.06 o 
   1   5  10      238.21      224.84     26.16 o 
   2   5  10      293.22      316.14     22.57 o 
   3   5  10        0.03        4.02      4.82 o 
   4   5  10      118.79      123.71     12.75 o 
   5   5  10      250.18      212.10     17.69 o 
   6   5  10      200.39      208.55     17.38 o 
   7   5  10       67.50       66.29     17.37 o 
   8   5  10      317.20      328.10     28.29 o 
   9   5  10        0.27        2.51      8.05 o 
 -11   6  10      133.72      129.63     26.66 o 
 -10   6  10       69.20       79.17      9.43 o 
  -9   6  10      100.58       94.72     22.20 o 
  -8   6  10      115.44      119.38     14.53 o 
  -7   6  10      134.37      154.80     13.86 o 
  -6   6  10        1.51       -2.92      3.52 o 
  -5   6  10        3.55        3.75      6.49 o 
  -4   6  10       35.55       33.77      6.04 o 
  -3   6  10       58.47       47.99      7.07 o 
  -2   6  10        0.49       -6.97      9.17 o 
  -1   6  10        0.04       -5.56      9.74 o 
   0   6  10      740.68      705.92     80.52 o 
   1   6  10      377.70      378.84     26.46 o 
   2   6  10       22.54       16.39      5.60 o 
   3   6  10      177.59      164.17     15.09 o 
   4   6  10      521.67      495.11     36.75 o 
   5   6  10      167.99      162.46     16.43 o 
   6   6  10       13.30        8.08      6.86 o 
   7   6  10       73.43       77.71     11.29 o 
   8   6  10      195.15      181.66     18.79 o 
  -9   7  10      121.27      140.35     15.42 o 
  -8   7  10      207.51      253.26     19.66 o 
  -7   7  10       17.69        7.52      8.22 o 
  -6   7  10       30.61       20.11      6.61 o 
  -5   7  10       15.31       24.14      8.19 o 
  -4   7  10      584.84      496.34    102.55 o 
  -3   7  10      107.65       88.66     20.05 o 
  -2   7  10       31.18       14.72     13.85 o 
  -1   7  10        2.55       -8.87     11.05 o 
   0   7  10        1.34       -6.62     10.26 o 
   1   7  10        6.56        2.63      7.70 o 
   2   7  10      129.80      114.80     11.80 o 
   3   7  10       11.75       11.15      6.59 o 
   4   7  10      179.22      158.16     16.41 o 
   5   7  10      188.19      208.57     18.43 o 
   6   7  10      413.88      426.10     32.19 o 
   7   7  10       36.53       36.74      8.94 o 
  -8   8  10       14.34       -0.64     17.22 o 
  -7   8  10      105.95      115.17     13.56 o 
  -6   8  10        9.05        0.94     15.78 o 
  -5   8  10      144.51      137.18     26.03 o 
  -4   8  10       38.56       47.38     17.19 o 
  -3   8  10        0.00       -5.96     12.27 o 
  -2   8  10        6.10        2.53     14.60 o 
  -1   8  10       75.47       47.94     18.32 o 
   0   8  10      236.05      178.10     29.17 o 
   1   8  10      183.44      237.18     67.57 o 
   2   8  10       45.63       51.71     12.12 o 
   3   8  10      235.58      193.40     63.33 o 
   4   8  10      171.89      145.25     14.37 o 
   5   8  10        2.86        1.50      7.13 o 
  -5   9  10        1.07       -5.92     13.82 o 
  -4   9  10        8.58      -15.37     15.37 o 
  -3   9  10      121.94       73.53     32.33 o 
  -2   9  10       31.75       34.45     18.52 o 
  -1   9  10       64.36       74.81     20.67 o 
   0   9  10       54.24       50.88     20.14 o 
   1   9  10        6.53        7.88     10.27 o 
   2   9  10      129.96      133.76     36.30 o 
 -13   0  11       61.85       54.59     10.60 o 
 -11   0  11      195.20      183.60     20.23 o 
  -9   0  11     1438.20     1281.27    131.80 o 
  -7   0  11       60.41       51.53     12.98 o 
  -5   0  11     1443.98     1482.34    147.82 o 
  -3   0  11      134.28      108.52      9.03 o 
  -1   0  11      327.92      290.43     47.17 o 
   1   0  11     5307.64     4912.27    447.88 o 
   3   0  11     1844.78     1704.75    157.49 o 
   5   0  11      373.25      385.29     45.05 o 
   7   0  11      538.59      469.03     59.89 o 
   9   0  11       34.79       43.46     15.90 o 
  11   0  11       60.49       32.33     14.31 o 
 -13   1  11      174.16      206.67     20.42 o 
 -12   1  11        5.83        4.96      6.04 o 
 -11   1  11      147.64      132.69     15.15 o 
 -10   1  11      235.04      280.91     31.06 o 
  -9   1  11      189.88      208.76     16.73 o 
  -8   1  11      273.67      267.72     23.27 o 
  -7   1  11      394.56      351.96     26.20 o 
  -6   1  11      236.31      231.04     20.34 o 
  -5   1  11      717.99      671.53     47.48 o 
  -4   1  11      188.02      188.01     23.20 o 
  -3   1  11      574.41      611.97     37.15 o 
  -2   1  11       89.76       81.62      6.25 o 
  -1   1  11      238.09      232.28     21.23 o 
   0   1  11     2273.38     2199.74    173.58 o 
   1   1  11     3233.56     3340.99    216.83 o 
   2   1  11     1816.47     1665.42    108.04 o 
   3   1  11      272.25      266.37     19.10 o 
   4   1  11       85.80       99.92      9.96 o 
   5   1  11      483.39      419.17     37.63 o 
   6   1  11      224.85      258.33     21.92 o 
   7   1  11        5.71       14.31      8.48 o 
   8   1  11       50.15       56.31     14.84 o 
   9   1  11      585.16      550.73     45.72 o 
  10   1  11       33.83       34.91      9.54 o 
  11   1  11      224.29      177.92     27.03 o 
 -13   2  11        0.37       -3.28      3.28 o 
 -12   2  11        1.23        4.76      3.86 o 
 -11   2  11       53.02       58.49      7.44 o 
 -10   2  11       55.44       61.99      8.22 o 
  -9   2  11     1535.30     1471.55     87.63 o 
  -8   2  11        3.95       -0.02      7.79 o 
  -7   2  11      116.48      100.52     11.91 o 
  -6   2  11      186.62      160.16     20.73 o 
  -5   2  11      641.82      602.08     43.13 o 
  -4   2  11      471.16      428.36     36.88 o 
  -3   2  11        2.53        2.57      2.12 o 
  -2   2  11     1620.91     1672.78    113.11 o 
  -1   2  11     3529.17     3256.80    187.49 o 
   0   2  11        2.76        2.32      3.19 o 
   1   2  11      323.57      342.00     23.58 o 
   2   2  11        2.32        0.06      3.04 o 
   3   2  11      204.80      204.59     14.76 o 
   4   2  11        2.29        7.30      4.44 o 
   5   2  11      135.75      122.27     12.22 o 
   6   2  11      462.49      521.43     43.10 o 
   7   2  11     1861.16     1773.05    144.46 o 
   8   2  11        3.47        6.77      7.47 o 
   9   2  11       34.24       43.59      8.00 o 
  10   2  11       45.22       26.03      9.35 o 
  11   2  11      175.18      188.12     19.85 o 
 -13   3  11       62.27       83.97     13.15 o 
 -12   3  11      140.68      174.06     15.69 o 
 -11   3  11      302.63      304.95     39.56 o 
 -10   3  11      324.01      338.44     25.41 o 
  -9   3  11      120.51      124.18      9.80 o 
  -8   3  11       92.63      106.06      8.53 o 
  -7   3  11     1312.62     1281.19     82.82 o 
  -6   3  11      337.43      309.18     23.02 o 
  -5   3  11       19.35       10.65      3.60 o 
  -4   3  11       29.32       32.23      4.90 o 
  -3   3  11     1193.65     1172.39    101.08 o 
  -2   3  11      420.25      347.29     23.96 o 
  -1   3  11     1136.13     1214.20     71.28 o 
   0   3  11     1988.20     2044.75    117.00 o 
   1   3  11     2165.42     2091.34    165.83 o 
   2   3  11      113.76      140.79     16.66 o 
   3   3  11      158.78      145.78     15.95 o 
   4   3  11      231.55      285.54     22.81 o 
   5   3  11      334.64      326.01     27.65 o 
   6   3  11        9.93        7.48      5.82 o 
   7   3  11       84.03       93.47     12.97 o 
   8   3  11       94.64       97.00     12.33 o 
   9   3  11        3.47       -1.30      7.30 o 
  10   3  11       21.25       23.73      9.04 o 
 -12   4  11       29.42       19.31     15.30 o 
 -11   4  11      163.73      160.16     40.45 o 
 -10   4  11       71.15       93.30      8.70 o 
  -9   4  11     1053.40     1107.63     72.62 o 
  -8   4  11      962.70      999.00     64.54 o 
  -7   4  11     1104.99      970.14    102.96 o 
  -6   4  11      175.56      180.80     22.00 o 
  -5   4  11      180.61      179.04     18.51 o 
  -4   4  11      166.92      194.59     16.84 o 
  -3   4  11     1650.48     1617.21    135.90 o 
  -2   4  11     1229.98     1307.76    111.35 o 
  -1   4  11     1642.67     1559.91    105.51 o 
   0   4  11       59.83       82.21      7.20 o 
   1   4  11       97.83      119.26     13.31 o 
   2   4  11       65.13       82.98      8.65 o 
   3   4  11       32.52       34.32      6.19 o 
   4   4  11      609.44      523.03     40.74 o 
   5   4  11        3.94        5.03      5.55 o 
   6   4  11       31.67       22.37      6.44 o 
   7   4  11      268.02      193.94     27.82 o 
   8   4  11      184.04      172.39     17.95 o 
   9   4  11        2.79        2.09     14.84 o 
  10   4  11       20.48       19.55     16.69 o 
 -11   5  11       13.08       14.48      5.40 o 
 -10   5  11       73.64       56.71     14.86 o 
  -9   5  11       10.09        5.83      4.15 o 
  -8   5  11        3.17       -0.29      5.35 o 
  -7   5  11        1.02       -1.59      4.00 o 
  -6   5  11      410.55      386.78     36.31 o 
  -5   5  11      130.35      148.20     16.07 o 
  -4   5  11       39.63       38.78      6.06 o 
  -3   5  11      361.20      399.59     33.83 o 
  -2   5  11       81.17      108.59     10.60 o 
  -1   5  11       12.67       15.67      9.55 o 
   0   5  11      441.82      426.72     35.56 o 
   1   5  11     3015.37     2953.98    192.23 o 
   2   5  11     2675.49     2717.53    193.50 o 
   3   5  11      252.04      274.93     22.20 o 
   4   5  11      118.74      121.52     13.21 o 
   5   5  11       48.46       38.39      7.16 o 
   6   5  11       44.23       40.22      7.77 o 
   7   5  11       51.19       52.05      9.55 o 
   8   5  11      219.95      195.41     19.99 o 
   9   5  11       37.91       49.34     11.24 o 
 -10   6  11      143.21      176.83     32.40 o 
  -9   6  11      289.77      325.14     34.73 o 
  -8   6  11       55.76       67.06     15.07 o 
  -7   6  11        1.56       -0.39      4.03 o 
  -6   6  11       26.28       36.71      6.27 o 
  -5   6  11      168.19      176.46     18.23 o 
  -4   6  11      313.46      288.47     28.32 o 
  -3   6  11        0.07       -2.78     12.98 o 
  -2   6  11        0.86       -0.43     10.56 o 
  -1   6  11      363.72      384.60     48.07 o 
   0   6  11       64.66       46.75     14.52 o 
   1   6  11      163.77      162.97     14.36 o 
   2   6  11       45.87       56.96      8.65 o 
   3   6  11      835.32      689.70     70.25 o 
   4   6  11      101.81       98.68     10.27 o 
   5   6  11       98.33      102.50     18.91 o 
   6   6  11       59.12       63.22     10.66 o 
   7   6  11       10.52       11.27      6.62 o 
   8   6  11       42.26       37.68      9.13 o 
  -9   7  11        0.20        0.64      6.34 o 
  -8   7  11       57.21       65.50      9.72 o 
  -7   7  11       27.05       27.92      6.23 o 
  -6   7  11      248.80      267.43     24.80 o 
  -5   7  11       31.26       41.28     16.85 o 
  -4   7  11        0.27       -3.46     13.05 o 
  -3   7  11      484.18      306.92     41.95 o 
  -2   7  11       35.11       36.10     15.47 o 
  -1   7  11      627.01      443.51     56.77 o 
   0   7  11      259.38      326.40    112.36 o 
   1   7  11      116.79      110.59     15.91 o 
   2   7  11      485.73      456.93     51.94 o 
   3   7  11       13.25       18.39      6.96 o 
   4   7  11      182.95      191.37     30.74 o 
   5   7  11       29.52       22.75      7.99 o 
   6   7  11        8.97        3.77      7.20 o 
  -7   8  11       11.11       18.84     18.81 o 
  -6   8  11       24.95       22.75     18.10 o 
  -5   8  11      112.62      116.32     24.64 o 
  -4   8  11       12.48        8.71     16.22 o 
  -3   8  11       18.13        3.01     13.04 o 
  -2   8  11       85.99       84.27     20.57 o 
  -1   8  11       24.88        6.88     14.38 o 
   0   8  11       17.91       47.70     22.79 o 
   1   8  11        1.75       10.01      9.61 o 
   2   8  11        1.65        8.48      9.38 o 
   3   8  11        8.16        2.49      9.38 o 
   4   8  11      130.37      129.59     14.93 o 
   5   8  11       22.98       15.38      8.00 o 
  -4   9  11        8.66      -13.71     13.71 o 
  -3   9  11        0.02        2.52     15.62 o 
  -2   9  11        8.95       -1.05     15.24 o 
  -1   9  11        6.35       -8.63     14.71 o 
   0   9  11       41.69       19.61     19.08 o 
   1   9  11      309.74      379.99     53.00 o 
 -12   0  12      453.26      382.44     85.33 o 
 -10   0  12       37.24       37.49      7.11 o 
  -8   0  12       32.23       22.12     11.66 o 
  -6   0  12       33.04       32.61      5.77 o 
  -4   0  12     1156.71     1117.54     83.32 o 
  -2   0  12       10.25       48.66     11.92 o 
   0   0  12     1395.21     1264.02    118.39 o 
   2   0  12      267.29      318.64     38.69 o 
   4   0  12      790.74      820.40     93.28 o 
   6   0  12       99.45       82.15     16.96 o 
   8   0  12      436.95      531.04     62.54 o 
  10   0  12      167.83      145.21     27.03 o 
 -13   1  12        6.07        4.71      4.64 o 
 -12   1  12        8.24       20.15      4.35 o 
 -11   1  12       74.84       58.89      7.03 o 
 -10   1  12     1236.39     1223.77     86.25 o 
  -9   1  12      243.15      259.69     19.23 o 
  -8   1  12     1014.40      896.23     65.29 o 
  -7   1  12      326.03      350.15     24.88 o 
  -6   1  12       50.28       64.74      6.63 o 
  -5   1  12        8.30       18.30      3.98 o 
  -4   1  12      302.57      281.60     23.27 o 
  -3   1  12        6.82        4.91      3.06 o 
  -2   1  12      326.39      270.21     24.11 o 
  -1   1  12        1.10        0.76      2.52 o 
   0   1  12      372.96      376.05     25.56 o 
   1   1  12        8.97        7.66      3.36 o 
   2   1  12      139.23      128.81     10.24 o 
   3   1  12       79.74       71.17      6.73 o 
   4   1  12      807.08      803.69     59.46 o 
   5   1  12      123.22      110.97     12.21 o 
   6   1  12      593.36      563.09     47.90 o 
   7   1  12        0.15       -3.71      6.37 o 
   8   1  12      356.09      386.64     32.75 o 
   9   1  12        0.26       -9.01      9.01 o 
  10   1  12      152.76      157.08     22.79 o 
 -13   2  12       72.89       73.64     19.98 o 
 -12   2  12       34.08       39.57      5.84 o 
 -11   2  12        0.00        3.73      3.76 o 
 -10   2  12        8.28        2.82      3.01 o 
  -9   2  12       13.22       11.97      3.31 o 
  -8   2  12        1.02       -2.40      2.51 o 
  -7   2  12       16.78       10.92      4.07 o 
  -6   2  12      982.03      941.31     66.66 o 
  -5   2  12      294.38      326.05     26.85 o 
  -4   2  12      112.32      155.99     25.15 o 
  -3   2  12      751.52      734.87     50.63 o 
  -2   2  12      135.99      148.43     11.88 o 
  -1   2  12       20.33       41.79      3.78 o 
   0   2  12     2293.98     2457.56    157.11 o 
   1   2  12       12.41       29.13      4.48 o 
   2   2  12      680.24      611.24     42.37 o 
   3   2  12       85.15      132.75     11.20 o 
   4   2  12      276.63      276.32     22.21 o 
   5   2  12       50.07       46.44      6.76 o 
   6   2  12      323.41      312.57     29.40 o 
   7   2  12      541.75      552.41     47.40 o 
   8   2  12       47.45       51.99     16.69 o 
   9   2  12       84.21       46.61     30.21 o 
  10   2  12        7.54        0.72      7.62 o 
 -13   3  12      146.76      154.19     19.18 o 
 -12   3  12       39.46       43.94      8.61 o 
 -11   3  12       11.60       12.63      4.90 o 
 -10   3  12       50.87       52.90      9.74 o 
  -9   3  12      530.77      566.09     36.57 o 
  -8   3  12        0.05        0.76      4.36 o 
  -7   3  12      553.91      574.02     41.51 o 
  -6   3  12      135.05      139.51     15.23 o 
  -5   3  12       48.73       52.13      7.08 o 
  -4   3  12     2149.03     2108.18    178.26 o 
  -3   3  12      655.50      624.70     53.11 o 
  -2   3  12      786.77      817.93     68.28 o 
  -1   3  12      698.10      718.11     41.90 o 
   0   3  12     1020.46     1030.51     67.45 o 
   1   3  12      264.15      295.76     25.05 o 
   2   3  12        5.41        4.02      3.82 o 
   3   3  12       74.85       87.85     11.15 o 
   4   3  12       37.86       40.58      6.06 o 
   5   3  12      180.37      182.52     20.67 o 
   6   3  12       88.04       67.72      8.97 o 
   7   3  12       51.71       31.79      8.00 o 
   8   3  12      243.50      229.44     30.74 o 
   9   3  12       13.76        4.97      7.47 o 
  10   3  12        7.94        4.09      8.66 o 
 -12   4  12       16.84       21.60     25.97 o 
 -11   4  12        2.57       -2.24      7.84 o 
 -10   4  12      437.56      444.56     30.02 o 
  -9   4  12      219.46      209.55     24.35 o 
  -8   4  12      139.42      143.35     26.79 o 
  -7   4  12      457.45      407.16     61.55 o 
  -6   4  12      698.56      684.31     57.78 o 
  -5   4  12      248.84      226.97     37.76 o 
  -4   4  12      203.82      191.61     18.96 o 
  -3   4  12      250.68      297.03     26.28 o 
  -2   4  12      224.38      212.04     19.92 o 
  -1   4  12      391.90      421.82     40.09 o 
   0   4  12      130.10      140.89     10.30 o 
   1   4  12      293.39      329.40     28.46 o 
   2   4  12     2226.63     2201.76    154.54 o 
   3   4  12       56.27       65.22      9.36 o 
   4   4  12      243.86      220.86     23.95 o 
   5   4  12      186.09      186.63     18.05 o 
   6   4  12        6.82        5.62      6.20 o 
   7   4  12        0.25       -0.48      5.80 o 
   8   4  12        0.02        2.45      6.55 o 
   9   4  12        4.73        1.48      6.86 o 
 -11   5  12       10.57       11.70      5.21 o 
 -10   5  12       90.33       78.79     14.53 o 
  -9   5  12       44.13       41.52      6.96 o 
  -8   5  12      480.10      475.10     93.74 o 
  -7   5  12      184.90      166.48     21.63 o 
  -6   5  12        7.42        9.23      7.42 o 
  -5   5  12      111.12      106.75     11.37 o 
  -4   5  12       59.00       47.23      9.73 o 
  -3   5  12      182.48      191.25     17.61 o 
  -2   5  12      117.11      121.72     12.57 o 
  -1   5  12      113.96      134.68     18.48 o 
   0   5  12       11.83       21.79     10.26 o 
   1   5  12      287.36      349.65     30.10 o 
   2   5  12       22.94       25.78      7.70 o 
   3   5  12        0.21        1.80      5.73 o 
   4   5  12      363.65      380.42     40.50 o 
   5   5  12       26.27       25.67      7.12 o 
   6   5  12      316.80      390.74     42.75 o 
   7   5  12        0.31       -0.24      6.93 o 
   8   5  12       46.04       40.97      9.88 o 
 -10   6  12        4.14       11.43      7.42 o 
  -9   6  12        1.02       -5.43      7.21 o 
  -8   6  12      123.73      163.62     23.58 o 
  -7   6  12       66.43       62.25     12.43 o 
  -6   6  12        0.13       -4.03      4.03 o 
  -5   6  12       63.28       47.47      8.55 o 
  -4   6  12      238.17      245.58     26.03 o 
  -3   6  12      199.92      244.88     33.88 o 
  -2   6  12       16.02        6.95     11.59 o 
  -1   6  12      379.25      411.64     72.87 o 
   0   6  12      269.81      236.91     22.94 o 
   1   6  12       56.84       47.79     10.27 o 
   2   6  12      946.35      838.61     61.89 o 
   3   6  12        2.79       -1.91      5.56 o 
   4   6  12      184.82      194.97     21.85 o 
   5   6  12      162.34      173.70     16.30 o 
   6   6  12       12.71        6.39      6.86 o 
   7   6  12        9.93        2.44      7.42 o 
  -9   7  12      149.36      152.74     26.50 o 
  -8   7  12       64.48       71.01     10.00 o 
  -7   7  12       24.45       16.06      8.96 o 
  -6   7  12        5.71        5.58      4.50 o 
  -5   7  12       18.56       11.00     14.77 o 
  -4   7  12        6.45       16.51     15.24 o 
  -3   7  12      301.48      285.59     39.13 o 
  -2   7  12       24.34       27.66     15.69 o 
  -1   7  12       91.24       92.87     22.07 o 
   0   7  12      140.15      148.07     22.67 o 
   1   7  12       14.67       17.24      8.99 o 
   2   7  12       17.47       27.43      9.54 o 
   3   7  12        2.48        6.36      5.94 o 
   4   7  12        2.82        5.39      6.08 o 
   5   7  12       27.60       14.24      7.83 o 
   6   7  12      200.63      225.54     21.06 o 
  -7   8  12       64.94       89.87     28.88 o 
  -6   8  12       55.83       62.38     20.78 o 
  -5   8  12       49.15       38.48     19.87 o 
  -4   8  12      106.65      112.55     24.12 o 
  -3   8  12        2.20       -6.81     12.72 o 
  -2   8  12       13.10       -1.12     15.39 o 
  -1   8  12      122.67      122.00     55.91 o 
   0   8  12      265.03      111.83     29.68 o 
   1   8  12      409.46      473.80     55.65 o 
   2   8  12      219.98      229.65     75.79 o 
   3   8  12        6.22       10.91      9.90 o 
   4   8  12       70.97       69.64     22.26 o 
  -2   9  12       86.72       83.55     20.36 o 
  -1   9  12       48.28       54.59     26.50 o 
 -13   0  13      134.95      125.32     17.02 o 
 -11   0  13      805.13      687.32    119.51 o 
  -9   0  13     1717.80     1586.58    160.06 o 
  -7   0  13      368.18      333.53     36.76 o 
  -5   0  13      600.30      637.79     47.40 o 
  -3   0  13       17.71       15.39      3.74 o 
  -1   0  13      634.74      476.28     46.47 o 
   1   0  13     1034.72     1102.76    103.75 o 
   3   0  13       90.03       89.17     10.98 o 
   5   0  13       34.20       25.97      9.01 o 
   7   0  13      633.57      608.41     71.55 o 
   9   0  13       33.74       29.68     12.72 o 
 -13   1  13      292.56      302.55     49.86 o 
 -12   1  13       50.71       51.15      6.25 o 
 -11   1  13       75.40       72.99      7.04 o 
 -10   1  13      108.01       93.98      8.91 o 
  -9   1  13       23.55       27.53      5.27 o 
  -8   1  13       67.60       56.98      6.04 o 
  -7   1  13        0.15        5.40      4.74 o 
  -6   1  13      896.59      866.77     63.34 o 
  -5   1  13      228.98      260.71     36.56 o 
  -4   1  13     1233.89     1213.98     85.34 o 
  -3   1  13      548.09      546.16     38.10 o 
  -2   1  13      779.99      707.28     41.39 o 
  -1   1  13      441.16      493.38     32.81 o 
   0   1  13     1055.37     1038.92     68.14 o 
   1   1  13     1912.31     1902.34    126.42 o 
   2   1  13      280.19      301.53     20.87 o 
   3   1  13       31.03       35.99      5.65 o 
   4   1  13        4.31        1.59      4.34 o 
   5   1  13       39.48       36.39      6.86 o 
   6   1  13      308.11      311.03     29.37 o 
   7   1  13      504.11      409.54     38.22 o 
   8   1  13       30.85       33.11     12.72 o 
   9   1  13      158.04      155.06     17.95 o 
  10   1  13        0.11       -1.62      9.18 o 
 -13   2  13        0.12        8.36      4.43 o 
 -12   2  13       13.30        8.65     10.10 o 
 -11   2  13        3.76        3.88      6.04 o 
 -10   2  13      109.60      115.15     11.29 o 
  -9   2  13      815.45      780.15     55.45 o 
  -8   2  13        0.49       11.01      5.24 o 
  -7   2  13       28.06       23.31      3.62 o 
  -6   2  13      182.80      221.60     29.45 o 
  -5   2  13      184.96      200.93     15.43 o 
  -4   2  13       93.81      114.92     11.59 o 
  -3   2  13     3839.21     3688.19    308.59 o 
  -2   2  13       47.84       68.37      7.74 o 
  -1   2  13      319.13      339.47     23.52 o 
   0   2  13      469.96      480.87     32.53 o 
   1   2  13     1275.06     1196.13     79.11 o 
   2   2  13       73.07       59.66      9.56 o 
   3   2  13       98.64       97.36      9.81 o 
   4   2  13       28.85       17.17      5.77 o 
   5   2  13      164.28      144.01     16.00 o 
   6   2  13       28.28       32.43      8.00 o 
   7   2  13       11.70       15.40      9.27 o 
   8   2  13       16.06       21.19      8.66 o 
   9   2  13       16.25       27.45      7.13 o 
  10   2  13        0.79       -2.93      8.22 o 
 -12   3  13       40.97       57.40      7.66 o 
 -11   3  13      109.92       98.74     16.19 o 
 -10   3  13      313.09      364.95     22.87 o 
  -9   3  13      617.54      590.15     47.09 o 
  -8   3  13      902.40      840.33     67.85 o 
  -7   3  13     1052.89     1060.67     84.12 o 
  -6   3  13      107.00      105.80     17.03 o 
  -5   3  13       21.94       13.36      3.81 o 
  -4   3  13      228.35      272.76     23.59 o 
  -3   3  13      508.03      493.34     41.79 o 
  -2   3  13        8.01        5.07      2.60 o 
  -1   3  13      833.14      828.15     48.81 o 
   0   3  13      273.28      305.05     21.74 o 
   1   3  13     1516.78     1591.85    123.68 o 
   2   3  13      309.20      386.44     26.88 o 
   3   3  13       44.53       36.72      6.60 o 
   4   3  13       74.50       70.81      8.71 o 
   5   3  13      618.44      550.24     51.54 o 
   6   3  13       45.37       16.63      8.74 o 
   7   3  13       87.63       89.93     11.69 o 
   8   3  13        4.58        6.14      8.00 o 
   9   3  13       34.51       38.34      9.93 o 
 -12   4  13        0.21       -4.69      4.69 o 
 -11   4  13        0.50       -3.23      3.23 o 
 -10   4  13      216.52      196.14     26.12 o 
  -9   4  13      117.11      117.64     13.31 o 
  -8   4  13      318.31      264.13     38.52 o 
  -7   4  13      244.32      251.36     50.75 o 
  -6   4  13      114.47      143.93     23.43 o 
  -5   4  13      193.25      195.83     23.17 o 
  -4   4  13      898.65      830.69     70.34 o 
  -3   4  13      171.68      185.71     18.14 o 
  -2   4  13      550.62      591.35     71.80 o 
  -1   4  13     1484.16     1438.60     99.60 o 
   0   4  13      438.71      427.08     29.02 o 
   1   4  13      190.41      212.52     15.54 o 
   2   4  13      116.66       99.17     10.59 o 
   3   4  13        4.58        4.64      5.79 o 
   4   4  13       96.94      100.40     13.55 o 
   5   4  13        1.75       -4.33      5.28 o 
   6   4  13       89.27       68.18      9.55 o 
   7   4  13        7.87       10.33      7.50 o 
   8   4  13       43.65       32.54     12.45 o 
   9   4  13       50.84       53.27     12.18 o 
 -11   5  13      135.98      118.22     29.72 o 
 -10   5  13        3.67       -0.80      5.05 o 
  -9   5  13       44.30       29.64     19.73 o 
  -8   5  13        0.56        0.31      4.41 o 
  -7   5  13      137.52      159.99     32.09 o 
  -6   5  13      315.26      346.75     30.32 o 
  -5   5  13       34.56       25.43      5.41 o 
  -4   5  13        0.99        0.60      6.76 o 
  -3   5  13       44.53       52.80      7.81 o 
  -2   5  13       51.18       67.75      8.49 o 
  -1   5  13        8.62        7.82      9.17 o 
   0   5  13        0.34       -5.43      6.05 o 
   1   5  13      494.37      465.50     32.28 o 
   2   5  13       84.11       77.75      9.83 o 
   3   5  13     1282.83     1212.11     87.59 o 
   4   5  13      137.58      105.95     14.60 o 
   5   5  13       73.97       73.85     10.11 o 
   6   5  13        0.82        0.67      6.23 o 
   7   5  13        5.38       14.95      8.05 o 
   8   5  13        0.77        4.06      8.28 o 
 -10   6  13       38.30       32.36     14.04 o 
  -9   6  13       23.43       28.24     10.15 o 
  -8   6  13        1.89        3.16     10.61 o 
  -7   6  13        0.03       -0.05      5.63 o 
  -6   6  13       13.36       10.92      4.82 o 
  -5   6  13      147.99      145.46     16.19 o 
  -4   6  13      265.37      281.47     28.74 o 
  -3   6  13       88.15       82.14     36.04 o 
  -2   6  13      769.07      795.50    128.25 o 
  -1   6  13      104.60      112.14     41.34 o 
   0   6  13      469.44      478.89     39.54 o 
   1   6  13      139.29      138.93     16.86 o 
   2   6  13       11.03        6.82      7.96 o 
   3   6  13      302.41      310.75     31.40 o 
   4   6  13        5.56        6.74      7.09 o 
   5   6  13       72.76       53.61      8.68 o 
   6   6  13        8.30        1.32      7.09 o 
   7   6  13      141.02      153.24     18.73 o 
  -8   7  13        0.11        0.14      4.88 o 
  -7   7  13       26.06       23.46      6.01 o 
  -6   7  13       40.82       52.92     19.61 o 
  -5   7  13       12.05        4.97     14.11 o 
  -4   7  13       44.35       51.67     15.48 o 
  -3   7  13      253.92      182.38     44.25 o 
  -2   7  13        2.92      -12.48     12.48 o 
  -1   7  13       58.47       39.15     16.75 o 
   0   7  13      219.52      190.46     22.34 o 
   1   7  13        2.91        0.19      8.31 o 
   2   7  13       29.04       29.08     11.17 o 
   3   7  13        6.47        6.55      9.20 o 
   4   7  13       55.52       51.84      8.67 o 
   5   7  13        0.00       -1.93      8.16 o 
  -6   8  13        0.25      -10.63     16.30 o 
  -5   8  13       96.29       64.13     20.83 o 
  -4   8  13       61.91       71.68     21.99 o 
  -3   8  13      154.08      161.82     39.75 o 
  -2   8  13       10.26        4.66     16.17 o 
  -1   8  13       93.37       87.97     20.46 o 
   0   8  13        0.01        1.26      9.54 o 
   1   8  13        8.74        9.45     10.43 o 
   2   8  13       37.45       28.98     10.12 o 
   3   8  13        7.70       17.83     12.44 o 
 -12   0  14      183.01      172.96     39.22 o 
 -10   0  14      427.76      370.85     38.46 o 
  -8   0  14      327.31      258.16     28.77 o 
  -6   0  14      396.36      400.14     42.94 o 
  -4   0  14        0.28        0.58      5.36 o 
  -2   0  14       56.74       49.75      8.53 o 
   0   0  14      244.50      256.94     26.27 o 
   2   0  14      227.19      246.87     31.53 o 
   4   0  14      223.23      196.62     29.68 o 
   6   0  14      274.27      235.84     32.33 o 
   8   0  14        8.91        3.18     11.66 o 
 -13   1  14        4.38       24.83      5.31 o 
 -12   1  14      122.08      122.66     11.02 o 
 -11   1  14        1.03       -3.08      3.08 o 
 -10   1  14        3.93       -3.05      3.05 o 
  -9   1  14       12.90       11.98      5.52 o 
  -8   1  14      121.59      110.17     11.86 o 
  -7   1  14       10.23        9.58      3.98 o 
  -6   1  14       71.52       87.46      8.80 o 
  -5   1  14       28.55       26.05      4.11 o 
  -4   1  14       69.19       71.32      5.74 o 
  -3   1  14       35.14       25.16      4.85 o 
  -2   1  14      646.09      613.43     40.69 o 
  -1   1  14       23.08       33.99      5.35 o 
   0   1  14      321.48      319.96     22.06 o 
   1   1  14      166.94      182.28     14.99 o 
   2   1  14      955.37      914.65     61.52 o 
   3   1  14      223.28      228.30     19.05 o 
   4   1  14      449.44      443.56     37.93 o 
   5   1  14        0.22       -5.03      6.62 o 
   6   1  14        8.35        7.45      6.49 o 
   7   1  14       90.80       81.00     12.21 o 
   8   1  14      216.17      217.61     21.90 o 
   9   1  14        6.29        2.38      8.24 o 
 -13   2  14        1.16       -1.06      4.02 o 
 -12   2  14       97.08       86.47     13.92 o 
 -11   2  14        9.72        1.62      3.67 o 
 -10   2  14      157.13      152.69     13.29 o 
  -9   2  14       15.26       12.13      5.05 o 
  -8   2  14      441.59      420.30     29.85 o 
  -7   2  14       85.61       87.23     10.40 o 
  -6   2  14      339.56      390.08     45.29 o 
  -5   2  14       18.97       18.07      4.35 o 
  -4   2  14       51.56       56.81      7.28 o 
  -3   2  14       44.87       46.02      4.94 o 
  -2   2  14     1534.95     1383.77     80.32 o 
  -1   2  14       52.15       59.89      6.18 o 
   0   2  14      287.50      275.26     19.62 o 
   1   2  14       23.24       35.65      5.48 o 
   2   2  14     1096.28     1046.93     68.76 o 
   3   2  14        5.55        1.98      4.39 o 
   4   2  14       80.32       67.22      9.05 o 
   5   2  14        0.61       -2.46      5.47 o 
   6   2  14       28.58       49.36     14.31 o 
   7   2  14       97.87      122.89     15.53 o 
   8   2  14      383.94      405.98     35.40 o 
   9   2  14        6.21       10.78     12.72 o 
 -12   3  14       11.96       11.22      6.89 o 
 -11   3  14      147.12      154.58     17.59 o 
 -10   3  14       58.91       38.37     13.54 o 
  -9   3  14        4.20       19.42      4.67 o 
  -8   3  14       31.12       33.23      4.99 o 
  -7   3  14      301.85      264.81     25.81 o 
  -6   3  14      111.62      119.15     13.26 o 
  -5   3  14      146.47      158.31     14.54 o 
  -4   3  14        0.24       -1.90      4.69 o 
  -3   3  14       47.61       38.15     10.49 o 
  -2   3  14      851.25      838.43     58.20 o 
  -1   3  14      106.77      128.21      8.69 o 
   0   3  14      999.07     1057.16     69.41 o 
   1   3  14      582.87      583.18     47.67 o 
   2   3  14      109.19      116.51     14.97 o 
   3   3  14       23.94       21.77      9.73 o 
   4   3  14       29.36       23.75      6.28 o 
   5   3  14       66.90       93.23     15.37 o 
   6   3  14        2.19        9.62      5.09 o 
   7   3  14       56.03       47.79     13.51 o 
   8   3  14       56.28       60.37      9.67 o 
   9   3  14        0.29       11.25      8.05 o 
 -12   4  14       62.26       65.00     20.40 o 
 -11   4  14       21.60       25.63      5.95 o 
 -10   4  14       16.74       12.96      3.78 o 
  -9   4  14       28.58       20.46      8.79 o 
  -8   4  14      560.60      521.17     52.97 o 
  -7   4  14       76.76       90.60     19.61 o 
  -6   4  14      524.27      519.09     46.86 o 
  -5   4  14      243.47      278.32     34.37 o 
  -4   4  14      108.29       99.79     17.20 o 
  -3   4  14       61.10       57.36      7.56 o 
  -2   4  14        3.23       -1.95      3.79 o 
  -1   4  14      201.48      234.90     17.44 o 
   0   4  14      115.61      158.03     25.26 o 
   1   4  14      189.13      207.98     15.97 o 
   2   4  14       73.01       50.64      7.53 o 
   3   4  14       51.17       48.37      7.93 o 
   4   4  14      163.19      165.42     15.90 o 
   5   4  14      103.40      107.49     11.08 o 
   6   4  14       41.64       20.16      7.84 o 
   7   4  14        8.90        7.35      7.30 o 
   8   4  14       13.84        1.48      7.06 o 
 -11   5  14       22.07       -1.92     12.98 o 
 -10   5  14      212.07      232.71     50.58 o 
  -9   5  14       24.29        6.85     11.50 o 
  -8   5  14      196.91      225.62     21.39 o 
  -7   5  14       19.40       25.67      6.31 o 
  -6   5  14        5.34        1.44      4.48 o 
  -5   5  14       16.48       16.11      4.76 o 
  -4   5  14      434.38      485.09     39.84 o 
  -3   5  14      552.30      574.58     48.42 o 
  -2   5  14      385.92      449.87     51.90 o 
  -1   5  14      332.79      337.14     32.19 o 
   0   5  14     1193.81     1212.24     98.32 o 
   1   5  14      235.53      227.73     25.50 o 
   2   5  14       75.69       83.20      9.30 o 
   3   5  14      138.31      138.30     12.74 o 
   4   5  14      116.77      120.76     13.18 o 
   5   5  14        3.71        3.93      6.30 o 
   6   5  14        2.78       -4.45      6.49 o 
   7   5  14       11.78       15.53      8.52 o 
 -10   6  14      105.06      116.51     25.25 o 
  -9   6  14       14.12        1.19      5.83 o 
  -8   6  14       80.53       79.23     11.32 o 
  -7   6  14       78.06       81.09     22.23 o 
  -6   6  14       19.69       19.14      5.86 o 
  -5   6  14       37.96       42.08      7.16 o 
  -4   6  14        4.30      -11.51     12.99 o 
  -3   6  14        0.26       -7.03     11.64 o 
  -2   6  14        7.13       13.97     12.48 o 
  -1   6  14        5.96        9.76      7.96 o 
   0   6  14        7.24       11.08      7.85 o 
   1   6  14       26.54       16.23      9.79 o 
   2   6  14       68.84       72.22     12.04 o 
   3   6  14        0.05        1.05      6.42 o 
   4   6  14       15.93       10.60      6.87 o 
   5   6  14        4.51       11.83      7.71 o 
   6   6  14       19.90       13.65      7.28 o 
  -8   7  14      108.35      112.92     14.29 o 
  -7   7  14        8.69       -4.96      5.42 o 
  -6   7  14        9.13        1.64     16.04 o 
  -5   7  14        2.80       -2.66     12.92 o 
  -4   7  14       16.78        5.93     14.05 o 
  -3   7  14      210.68      214.43     28.97 o 
  -2   7  14        2.03        6.47     18.81 o 
  -1   7  14      191.53      228.67     31.28 o 
   0   7  14      111.50       97.28     13.36 o 
   1   7  14       42.70       38.85     12.22 o 
   2   7  14        1.29       -3.71      9.06 o 
   3   7  14       20.35       16.29     10.49 o 
   4   7  14        2.73       16.57     13.51 o 
   5   7  14        0.25        1.25      6.76 o 
  -5   8  14       19.97       22.22     18.15 o 
  -4   8  14        4.11       -1.30     13.62 o 
  -3   8  14       82.37       62.30     19.44 o 
  -2   8  14      181.55      156.66     43.72 o 
  -1   8  14      192.68      147.86     31.80 o 
   0   8  14        3.05       -1.37     10.07 o 
   1   8  14      457.19      481.39    144.42 o 
   2   8  14       21.66       20.27     11.11 o 
 -13   0  15       27.24       11.38     10.07 o 
 -11   0  15      199.51      197.92     27.82 o 
  -9   0  15      200.88      153.00     19.01 o 
  -7   0  15        0.20       -1.99      8.21 o 
  -5   0  15      201.00      244.90     45.05 o 
  -3   0  15      550.71      509.52     58.56 o 
  -1   0  15      194.75      226.76     39.48 o 
   1   0  15       22.70       35.36     10.07 o 
   3   0  15      260.56      261.28     31.27 o 
   5   0  15       35.66       43.99     13.25 o 
   7   0  15       84.06       96.46     18.55 o 
   9   0  15       46.21       47.17     15.37 o 
 -13   1  15      149.49      152.62     14.22 o 
 -12   1  15       16.61       15.48      4.54 o 
 -11   1  15      114.11      101.24      9.51 o 
 -10   1  15       15.91       15.54      5.51 o 
  -9   1  15       42.68       43.36      6.66 o 
  -8   1  15        0.37       -0.99      4.51 o 
  -7   1  15      286.53      286.25     21.70 o 
  -6   1  15       30.31       29.23      6.02 o 
  -5   1  15       62.82       66.07      7.35 o 
  -4   1  15        8.37        4.71      2.99 o 
  -3   1  15      585.12      553.29     37.33 o 
  -2   1  15      142.28      149.78     11.62 o 
  -1   1  15       96.30      112.06      9.67 o 
   0   1  15       92.73      101.18      8.77 o 
   1   1  15        5.05        2.53      3.96 o 
   2   1  15      151.62      164.35     15.83 o 
   3   1  15       16.42       15.36      5.06 o 
   4   1  15       94.45      101.48     10.64 o 
   5   1  15       53.59       47.09      7.47 o 
   6   1  15      153.88      133.75     13.27 o 
   7   1  15       10.01        5.05     17.49 o 
   8   1  15       98.13      121.21     15.24 o 
   9   1  15        2.55        4.03      8.43 o 
 -12   2  15       30.18       31.31      5.42 o 
 -11   2  15      262.45      204.08     16.92 o 
 -10   2  15      247.93      264.16     24.25 o 
  -9   2  15       80.73       86.13     10.79 o 
  -8   2  15      256.74      266.67     21.52 o 
  -7   2  15        0.17        1.48      2.88 o 
  -6   2  15      117.16      122.29     10.15 o 
  -5   2  15        9.89        2.52      3.53 o 
  -4   2  15        0.20       -0.85      2.67 o 
  -3   2  15      153.60      187.93     15.21 o 
  -2   2  15      154.58      187.96     13.66 o 
  -1   2  15     1267.24     1186.05     77.97 o 
   0   2  15      233.32      234.51     17.96 o 
   1   2  15        8.80       14.64      5.21 o 
   2   2  15      270.47      279.94     22.39 o 
   3   2  15       69.37       79.82      9.94 o 
   4   2  15       29.92       16.96      6.86 o 
   5   2  15      250.02      269.14     25.28 o 
   6   2  15      114.27      123.70     15.92 o 
   7   2  15       12.37       13.64      8.43 o 
   8   2  15      147.12      172.69     32.59 o 
   9   2  15       52.72       25.95     11.60 o 
 -12   3  15       10.99       -3.14      3.47 o 
 -11   3  15       45.64       33.70      5.28 o 
 -10   3  15        0.11        3.80      4.13 o 
  -9   3  15       23.94       16.41      3.94 o 
  -8   3  15       50.69       43.75      6.50 o 
  -7   3  15      763.22      731.78     64.43 o 
  -6   3  15      271.88      290.74     26.33 o 
  -5   3  15      855.42      843.55     71.36 o 
  -4   3  15      191.70      234.03     21.82 o 
  -3   3  15      257.86      267.51     33.96 o 
  -2   3  15      120.26      121.18     13.08 o 
  -1   3  15      212.88      272.35     25.50 o 
   0   3  15       75.28      109.10     14.00 o 
   1   3  15      234.81      229.69     20.89 o 
   2   3  15       64.13       58.77      8.06 o 
   3   3  15      322.29      337.34     29.25 o 
   4   3  15       49.52       47.43      7.81 o 
   5   3  15      140.44      121.76     16.22 o 
   6   3  15       91.01       39.26     31.27 o 
   7   3  15       66.08       43.70      9.88 o 
   8   3  15        4.82        1.63      7.68 o 
 -11   4  15       37.33       40.74     13.90 o 
 -10   4  15      276.79      208.18     50.11 o 
  -9   4  15        0.14       -0.60      4.99 o 
  -8   4  15      215.90      281.17     38.16 o 
  -7   4  15       24.00       35.08      6.26 o 
  -6   4  15      491.27      480.08     43.61 o 
  -5   4  15      150.41      148.51     15.14 o 
  -4   4  15      278.87      281.14     25.46 o 
  -3   4  15      222.50      223.56     35.33 o 
  -2   4  15      510.46      538.65     37.29 o 
  -1   4  15      594.23      625.86     43.38 o 
   0   4  15      401.35      490.00     43.67 o 
   1   4  15     1797.07     1815.22    130.84 o 
   2   4  15      208.24      246.78     19.85 o 
   3   4  15        0.42       -1.95      5.85 o 
   4   4  15       60.88       64.66      9.81 o 
   5   4  15        8.78       15.82      7.47 o 
   6   4  15       14.20       15.33      6.74 o 
   7   4  15      108.21      124.89     13.30 o 
   8   4  15       16.32        9.71      8.52 o 
 -10   5  15       18.63       17.60     10.64 o 
  -9   5  15       18.40        1.86      5.41 o 
  -8   5  15       67.72       74.60     11.09 o 
  -7   5  15      293.69      274.80     27.73 o 
  -6   5  15       75.70       72.13     10.00 o 
  -5   5  15      173.32      200.21     19.80 o 
  -4   5  15       30.72       22.25      7.12 o 
  -3   5  15      261.23      275.74     26.27 o 
  -2   5  15      105.53       93.14     18.58 o 
  -1   5  15       72.57       54.66      9.63 o 
   0   5  15      346.80      349.41     28.59 o 
   1   5  15       48.27       51.86     10.35 o 
   2   5  15      169.91      160.67     22.12 o 
   3   5  15      240.94      246.50     20.61 o 
   4   5  15        6.93        0.91      6.31 o 
   5   5  15        5.21        4.50      7.10 o 
   6   5  15       11.67        3.97     13.25 o 
   7   5  15       22.69       18.32      8.59 o 
  -9   6  15      314.21      327.14     57.05 o 
  -8   6  15       32.82       22.53      6.81 o 
  -7   6  15      196.39      275.35     26.54 o 
  -6   6  15       51.86       44.89      7.79 o 
  -5   6  15      102.47       88.72     11.40 o 
  -4   6  15       71.80       50.45     29.68 o 
  -3   6  15       88.03       83.79     19.31 o 
  -2   6  15       20.13       22.78     14.80 o 
  -1   6  15      163.64      166.57     17.11 o 
   0   6  15      178.56      208.55     27.21 o 
   1   6  15       78.08       87.00     12.60 o 
   2   6  15       21.52        8.83     22.79 o 
   3   6  15       38.50       31.61     10.52 o 
   4   6  15        3.40        0.22      6.14 o 
   5   6  15      118.12      116.59     13.70 o 
  -7   7  15       29.38       31.46     19.10 o 
  -6   7  15       37.99       30.11     19.17 o 
  -5   7  15       68.73       95.18     23.04 o 
  -4   7  15      100.02      123.78     23.15 o 
  -3   7  15       49.37       36.69     19.69 o 
  -2   7  15       21.14        1.89     14.02 o 
  -1   7  15       35.26       39.65     10.96 o 
   0   7  15       38.26       34.28     12.22 o 
   1   7  15       30.44       40.63     10.75 o 
   2   7  15      138.57      134.49     20.68 o 
   3   7  15        8.39        6.36      9.54 o 
   4   7  15      129.37      127.79     19.49 o 
  -4   8  15      183.68      115.03     26.46 o 
  -3   8  15        0.49      -14.04     15.28 o 
  -2   8  15      106.01       84.59     31.80 o 
  -1   8  15       66.86       79.75     22.52 o 
   0   8  15       42.30       48.45     18.02 o 
 -12   0  16        0.72        4.78      5.59 o 
 -10   0  16        8.69        1.74     23.85 o 
  -8   0  16      286.09      306.18     31.96 o 
  -6   0  16      232.32      231.76     24.64 o 
  -4   0  16     1024.33      938.36     96.40 o 
  -2   0  16      761.63      615.57     57.34 o 
   0   0  16        1.67       11.35      5.78 o 
   2   0  16      249.57      284.18     28.88 o 
   4   0  16       93.91      101.23     14.84 o 
   6   0  16      110.57      108.12     16.96 o 
   8   0  16       98.86      106.53     19.08 o 
 -12   1  16        0.44       -6.84      8.72 o 
 -11   1  16       81.08       78.42     11.78 o 
 -10   1  16      110.80       99.91      9.90 o 
  -9   1  16       90.54       94.93      9.48 o 
  -8   1  16       76.73       83.95      8.29 o 
  -7   1  16       38.05       44.99      7.57 o 
  -6   1  16        0.04        4.56      3.04 o 
  -5   1  16      318.91      316.31     20.40 o 
  -4   1  16      235.84      269.59     19.19 o 
  -3   1  16       31.82       25.70     11.25 o 
  -2   1  16      678.56      673.84     44.83 o 
  -1   1  16       18.77       20.88      4.69 o 
   0   1  16     2231.48     2184.77    142.45 o 
   1   1  16       94.70      112.06     15.68 o 
   2   1  16      122.49      135.84     12.05 o 
   3   1  16       26.98       21.55      7.54 o 
   4   1  16      235.17      260.58     27.82 o 
   5   1  16        2.47       -4.14      6.11 o 
   6   1  16      297.90      309.05     32.33 o 
   7   1  16        0.20       -5.63      7.24 o 
   8   1  16      112.22      158.73     35.51 o 
 -12   2  16       20.06       10.87      8.11 o 
 -11   2  16       42.75       42.11      6.13 o 
 -10   2  16      251.33      232.52     18.88 o 
  -9   2  16       19.80       25.92      9.09 o 
  -8   2  16      288.28      278.31     20.72 o 
  -7   2  16       86.43       89.14      8.83 o 
  -6   2  16      280.77      238.41     24.20 o 
  -5   2  16        2.58       -2.44      6.67 o 
  -4   2  16      307.20      306.09     22.95 o 
  -3   2  16      130.39      144.91     11.42 o 
  -2   2  16       40.72       60.57     12.08 o 
  -1   2  16      660.85      649.19     43.51 o 
   0   2  16     1184.04     1258.72     82.46 o 
   1   2  16       10.79        7.72      4.87 o 
   2   2  16      808.34      726.36     54.99 o 
   3   2  16        0.20       -0.57      5.46 o 
   4   2  16       74.49       65.01     10.29 o 
   5   2  16      246.99      228.05     20.42 o 
   6   2  16      109.79      128.36     19.34 o 
   7   2  16       25.26       23.73      8.52 o 
   8   2  16      119.66      100.41     12.92 o 
 -11   3  16       16.72        9.65      5.13 o 
 -10   3  16      515.24      515.99     38.93 o 
  -9   3  16      104.82       93.93      9.75 o 
  -8   3  16      205.48      228.16     24.79 o 
  -7   3  16       97.49      106.69     12.08 o 
  -6   3  16     1205.97     1188.95    100.28 o 
  -5   3  16      177.03      170.23     16.76 o 
  -4   3  16      548.96      532.47     45.47 o 
  -3   3  16      237.51      255.99     21.04 o 
  -2   3  16      424.72      434.16     30.74 o 
  -1   3  16       41.07       29.10      8.51 o 
   0   3  16      978.38      973.16     80.32 o 
   1   3  16      148.89      150.18     39.48 o 
   2   3  16      198.52      182.41     18.84 o 
   3   3  16        9.36        3.71      5.96 o 
   4   3  16      187.74      199.45     16.91 o 
   5   3  16       19.85       17.38      8.05 o 
   6   3  16      774.98      687.19     55.53 o 
   7   3  16       12.50       12.71     14.04 o 
   8   3  16       17.65        9.41     15.63 o 
 -11   4  16       17.37        3.47      8.06 o 
 -10   4  16       75.10       79.07     12.47 o 
  -9   4  16       24.73       19.20      5.99 o 
  -8   4  16      227.22      240.32     28.66 o 
  -7   4  16      378.55      381.62     51.96 o 
  -6   4  16       27.00       41.70      6.80 o 
  -5   4  16      442.55      452.73     39.53 o 
  -4   4  16      386.19      382.09     53.46 o 
  -3   4  16        0.16        5.64      3.54 o 
  -2   4  16        0.82       -0.57      4.51 o 
  -1   4  16      191.65      229.06     23.90 o 
   0   4  16     1065.02     1047.25     84.26 o 
   1   4  16      374.44      427.68     41.17 o 
   2   4  16       35.55       28.52      8.14 o 
   3   4  16        0.87        1.85      5.53 o 
   4   4  16       29.22       21.40      7.91 o 
   5   4  16        3.87       -6.62      7.12 o 
   6   4  16       11.09        8.45      8.00 o 
   7   4  16      113.41      157.78     20.40 o 
 -10   5  16      107.02       76.28     25.97 o 
  -9   5  16       12.50       11.04      5.36 o 
  -8   5  16      311.80      371.72     35.74 o 
  -7   5  16       27.19       28.26      7.66 o 
  -6   5  16        8.03        6.45      4.50 o 
  -5   5  16       57.93       63.28      9.92 o 
  -4   5  16        0.26       -0.81      9.31 o 
  -3   5  16       18.20       16.51     12.60 o 
  -2   5  16      681.99      487.55     62.21 o 
  -1   5  16        0.01        2.00      7.07 o 
   0   5  16      117.16      113.57     14.79 o 
   1   5  16       65.00       70.74     24.64 o 
   2   5  16       61.47       62.74     17.49 o 
   3   5  16      284.36      301.51     26.26 o 
   4   5  16       10.69        4.57      6.70 o 
   5   5  16       15.84       17.78      9.80 o 
   6   5  16        8.92       10.28      8.80 o 
  -9   6  16        7.18        4.11      5.53 o 
  -8   6  16        2.54        0.96      7.39 o 
  -7   6  16      138.05      175.20     18.57 o 
  -6   6  16      121.94      140.40     16.58 o 
  -5   6  16      131.06      128.91     22.45 o 
  -4   6  16        2.01        5.94     13.96 o 
  -3   6  16       50.23       58.47     17.94 o 
  -2   6  16        1.51       -2.02      9.14 o 
  -1   6  16      163.14      156.72     16.62 o 
   0   6  16       24.00       23.98      9.54 o 
   1   6  16       52.19       38.57     13.25 o 
   2   6  16        8.40       11.29      9.47 o 
   3   6  16      140.51      175.62     24.57 o 
   4   6  16      180.51      167.93     20.30 o 
   5   6  16       12.01       16.11      7.55 o 
  -7   7  16        2.66       -1.70     17.45 o 
  -6   7  16       12.52       11.81     17.35 o 
  -5   7  16       83.91       73.12     34.45 o 
  -4   7  16       25.41       -3.84     14.23 o 
  -3   7  16       34.68       27.22     15.62 o 
  -2   7  16       23.65       21.67     10.04 o 
  -1   7  16       33.97       37.20     10.83 o 
   0   7  16        5.56        2.32      8.18 o 
   1   7  16       48.75       35.91     13.63 o 
   2   7  16        0.47       -2.38     10.02 o 
   3   7  16        8.45       22.83     11.93 o 
 -11   0  17      407.02      294.66     86.39 o 
  -9   0  17     1317.18     1283.08    165.88 o 
  -7   0  17      117.60      109.03     16.69 o 
  -5   0  17       70.30       77.11     15.63 o 
  -3   0  17      541.29      590.85    124.28 o 
  -1   0  17      146.43      117.35     21.73 o 
   1   0  17      529.00      519.84     49.77 o 
   3   0  17       24.85       20.14      8.48 o 
   5   0  17       41.56       38.69     11.66 o 
   7   0  17      127.84      136.73     24.38 o 
 -12   1  17       30.06       16.12      4.49 o 
 -11   1  17        1.41       -3.82      4.56 o 
 -10   1  17       94.28       96.19      9.44 o 
  -9   1  17       76.99       75.82      8.03 o 
  -8   1  17        5.12       -5.07      5.07 o 
  -7   1  17      653.21      687.48     49.01 o 
  -6   1  17       62.03       74.65      7.31 o 
  -5   1  17       30.82       28.00     17.01 o 
  -4   1  17        0.85       -4.51      4.74 o 
  -3   1  17      299.40      313.32     41.07 o 
  -2   1  17       15.50       13.46      5.82 o 
  -1   1  17        4.06        2.33      4.07 o 
   0   1  17      115.82      139.73     14.08 o 
   1   1  17        1.28       -3.31      3.77 o 
   2   1  17        0.56       -4.63      4.63 o 
   3   1  17       14.54       11.51      6.55 o 
   4   1  17        2.54       -0.48      6.11 o 
   5   1  17       97.39      102.97     17.75 o 
   6   1  17       13.14        7.66      7.24 o 
   7   1  17       79.47       90.91     18.81 o 
   8   1  17       26.82       23.93      9.35 o 
 -12   2  17       23.63       16.20      4.60 o 
 -11   2  17        3.19       11.19      6.35 o 
 -10   2  17      175.36      159.08     20.42 o 
  -9   2  17      135.31      137.69     16.60 o 
  -8   2  17       45.90       35.41      5.66 o 
  -7   2  17      146.42      154.89     12.65 o 
  -6   2  17       28.35       22.04      6.08 o 
  -5   2  17      560.56      588.68     51.97 o 
  -4   2  17      126.22      130.77     11.50 o 
  -3   2  17      519.51      468.06     33.53 o 
  -2   2  17       70.24       78.11     15.79 o 
  -1   2  17      508.87      567.89     64.40 o 
   0   2  17       17.58       21.13      5.51 o 
   1   2  17      143.17      158.96     12.86 o 
   2   2  17        9.59       15.01      7.45 o 
   3   2  17        0.89       -5.78      6.38 o 
   4   2  17        0.22        9.75      7.00 o 
   5   2  17       57.75       49.53      8.43 o 
   6   2  17        7.87        1.41      7.68 o 
   7   2  17       82.42       72.23     11.95 o 
 -11   3  17       77.84       90.62     15.07 o 
 -10   3  17        0.01       -4.28      4.28 o 
  -9   3  17       96.88      107.06     11.32 o 
  -8   3  17      352.89      335.41     33.55 o 
  -7   3  17      387.35      419.23     38.39 o 
  -6   3  17       35.43       29.65     10.88 o 
  -5   3  17      475.36      491.06     42.22 o 
  -4   3  17        4.72        9.63      6.58 o 
  -3   3  17      399.68      412.72     31.14 o 
  -2   3  17      108.63      118.66     12.93 o 
  -1   3  17       13.94       22.07     10.20 o 
   0   3  17      405.37      408.99     51.68 o 
   1   3  17      574.17      567.82     54.19 o 
   2   3  17       47.70       43.58      7.81 o 
   3   3  17      249.33      261.64     22.20 o 
   4   3  17       18.75       15.10     10.33 o 
   5   3  17      138.81      139.53     14.77 o 
   6   3  17       73.34       65.51      9.80 o 
   7   3  17       99.33       79.67     21.46 o 
 -10   4  17        0.57       -3.34      5.95 o 
  -9   4  17        0.56       -4.81      5.63 o 
  -8   4  17       87.02      113.46     13.75 o 
  -7   4  17        0.01        8.94      4.88 o 
  -6   4  17        9.27       17.33      5.38 o 
  -5   4  17      531.90      537.05     54.26 o 
  -4   4  17      329.10      321.21     30.35 o 
  -3   4  17       55.16       73.16      8.18 o 
  -2   4  17       18.35       30.62      8.03 o 
  -1   4  17        0.69       -2.72      7.22 o 
   0   4  17       10.00        6.97      7.41 o 
   1   4  17      140.80      146.10     19.92 o 
   2   4  17        2.65       -1.07      6.35 o 
   3   4  17       68.15      110.48     12.13 o 
   4   4  17       56.65       70.89     11.27 o 
   5   4  17       12.08       23.05      8.99 o 
   6   4  17       29.44       30.80      9.51 o 
  -9   5  17        4.04        3.30      9.65 o 
  -8   5  17        7.48       12.09      5.95 o 
  -7   5  17       16.89       11.06      9.23 o 
  -6   5  17      141.08      130.46     14.49 o 
  -5   5  17      407.40      372.55     39.97 o 
  -4   5  17       93.14      116.31     12.56 o 
  -3   5  17       96.05      121.20     15.87 o 
  -2   5  17       26.83       37.69     10.63 o 
  -1   5  17       70.26       75.76     10.86 o 
   0   5  17        2.46       -2.52      8.18 o 
   1   5  17      256.69      210.84     25.17 o 
   2   5  17       24.02       26.80     11.55 o 
   3   5  17       76.88       76.35     21.73 o 
   4   5  17        2.44       -7.06      7.06 o 
   5   5  17       10.51        3.49      8.74 o 
  -8   6  17        1.72       -3.46      6.06 o 
  -7   6  17       78.28       77.46     12.26 o 
  -6   6  17       11.29        4.74     15.91 o 
  -5   6  17        0.19       -0.56     14.60 o 
  -4   6  17       14.71       27.97     15.91 o 
  -3   6  17       34.06       19.72     15.15 o 
  -2   6  17        0.51       -1.98      8.80 o 
  -1   6  17       70.15       58.39     13.73 o 
   0   6  17       38.93       32.26      9.68 o 
   1   6  17       20.90       25.64     10.91 o 
   2   6  17       42.98       38.63     12.92 o 
   3   6  17       62.47       57.77     14.66 o 
   4   6  17      192.13      239.57     27.19 o 
  -5   7  17       68.14       53.58     20.83 o 
  -4   7  17       10.83       10.97     13.92 o 
  -3   7  17       69.03       73.78     20.67 o 
  -2   7  17       31.90       37.40     11.03 o 
  -1   7  17       15.43       13.78     10.83 o 
   0   7  17       28.78       23.32     10.58 o 
   1   7  17       33.94       24.17     10.85 o 
 -10   0  18        0.01       -8.74      8.74 o 
  -8   0  18      632.25      619.92     64.43 o 
  -6   0  18      158.81      112.52     22.26 o 
  -4   0  18       18.17       21.20     16.43 o 
  -2   0  18      115.07      140.86     17.52 o 
   0   0  18       33.66       25.97      7.36 o 
   2   0  18      190.11      195.56     24.91 o 
   4   0  18       13.67       10.07     10.07 o 
   6   0  18       35.40       46.64     14.84 o 
 -11   1  18        2.32       -3.27      4.84 o 
 -10   1  18      279.26      266.66     21.14 o 
  -9   1  18       21.40       17.01      4.09 o 
  -8   1  18      452.36      433.40     32.69 o 
  -7   1  18       43.69       48.24      5.99 o 
  -6   1  18      513.38      559.43     40.29 o 
  -5   1  18      180.18      190.01     24.17 o 
  -4   1  18       39.43       33.90      8.73 o 
  -3   1  18      275.03      404.58     47.00 o 
  -2   1  18        5.05       11.14      6.99 o 
  -1   1  18       45.12       47.99      7.11 o 
   0   1  18      182.99      204.25     16.85 o 
   1   1  18        4.83        3.02      4.65 o 
   2   1  18       67.90       64.94     11.43 o 
   3   1  18      378.95      350.90     32.79 o 
   4   1  18        2.74        1.32      6.93 o 
   5   1  18        1.20       -6.37      6.93 o 
   6   1  18       57.39       60.72     12.30 o 
   7   1  18       15.08        4.13     10.33 o 
 -11   2  18       86.49       90.40     10.26 o 
 -10   2  18       72.62       54.25      6.59 o 
  -9   2  18        3.40        5.31      3.80 o 
  -8   2  18      180.77      176.00     16.60 o 
  -7   2  18      137.68      158.46     29.73 o 
  -6   2  18      763.06      756.14     64.33 o 
  -5   2  18      386.94      410.81     47.86 o 
  -4   2  18      661.51      648.35     44.33 o 
  -3   2  18      372.67      400.43     28.68 o 
  -2   2  18      177.07      207.39     21.67 o 
  -1   2  18       96.56      110.42     19.69 o 
   0   2  18       74.34       83.13      8.86 o 
   1   2  18      123.08      123.39     13.24 o 
   2   2  18      109.39      108.76     12.40 o 
   3   2  18        1.58        2.65      7.12 o 
   4   2  18      401.92      401.50     37.45 o 
   5   2  18        0.97       -2.65      7.87 o 
   6   2  18       62.37       43.84     12.19 o 
   7   2  18        0.04       -0.20      9.27 o 
 -11   3  18        7.67        4.01      3.99 o 
 -10   3  18      110.77       91.87      9.06 o 
  -9   3  18        4.90        2.10      5.46 o 
  -8   3  18       12.19       14.82      6.62 o 
  -7   3  18        0.28       -4.85      9.76 o 
  -6   3  18      171.63      168.26     18.50 o 
  -5   3  18      311.94      321.99     22.84 o 
  -4   3  18       47.98       64.18      9.33 o 
  -3   3  18       19.14       15.17      5.14 o 
  -2   3  18      488.01      521.66     42.76 o 
  -1   3  18      373.90      392.96     36.63 o 
   0   3  18        4.53       13.24      7.46 o 
   1   3  18      216.09      255.76     27.32 o 
   2   3  18       31.99       33.52      7.87 o 
   3   3  18        7.01        3.20      6.87 o 
   4   3  18       44.34       31.62      8.48 o 
   5   3  18      138.29      151.84     15.55 o 
   6   3  18        7.58        4.44     10.33 o 
 -10   4  18       14.35       30.61     11.71 o 
  -9   4  18       89.70       91.11     23.12 o 
  -8   4  18      108.63      111.87     15.25 o 
  -7   4  18       97.47      119.81     17.25 o 
  -6   4  18       24.05       14.71      5.63 o 
  -5   4  18       29.48       29.90      6.21 o 
  -4   4  18      260.64      308.29     30.90 o 
  -3   4  18        0.23       -3.41      3.41 o 
  -2   4  18      191.90      225.52     21.47 o 
  -1   4  18       38.06       37.43      9.53 o 
   0   4  18      108.75       74.89     14.60 o 
   1   4  18       47.87       69.31     11.72 o 
   2   4  18      334.99      318.89     34.51 o 
   3   4  18      145.28      191.98     19.06 o 
   4   4  18      115.00      145.87     16.14 o 
   5   4  18       32.70       28.98      9.17 o 
  -9   5  18       49.00       64.52     10.73 o 
  -8   5  18       84.90       89.10     13.26 o 
  -7   5  18      152.66      142.86     15.73 o 
  -6   5  18       24.27       49.09     11.91 o 
  -5   5  18      161.68      115.02     14.09 o 
  -4   5  18      122.04      102.03     27.03 o 
  -3   5  18      198.50      236.38     23.38 o 
  -2   5  18      186.19      196.41     19.16 o 
  -1   5  18      114.48      113.40     20.86 o 
   0   5  18        0.50        5.38      8.62 o 
   1   5  18       18.94       11.96     10.83 o 
   2   5  18       52.26       34.11     11.58 o 
   3   5  18       32.33       44.98     11.64 o 
   4   5  18       26.48        3.08     12.19 o 
  -7   6  18       44.22       52.80      9.49 o 
  -6   6  18       10.23        1.04     16.26 o 
  -5   6  18       37.20       54.22     18.48 o 
  -4   6  18       27.38       30.41     15.33 o 
  -3   6  18       57.56       69.43     12.39 o 
  -2   6  18        4.86       14.22      9.15 o 
  -1   6  18       14.89       32.73     12.94 o 
   0   6  18       11.10       14.78     11.72 o 
   1   6  18       19.26       17.39     12.25 o 
   2   6  18        1.90       -3.36      9.95 o 
   3   6  18       17.38       22.94     11.70 o 
  -4   7  18       32.66       18.62     17.56 o 
  -3   7  18       21.26        4.01      9.82 o 
  -2   7  18       15.54       10.95     10.69 o 
  -1   7  18       81.47      105.11     18.41 o 
 -11   0  19       57.56       65.68     11.18 o 
  -9   0  19      444.75      387.94     51.41 o 
  -7   0  19      271.43      293.72     31.74 o 
  -5   0  19       14.44        5.30     18.02 o 
  -3   0  19       64.16       71.02     25.44 o 
  -1   0  19      225.83      243.06     28.00 o 
   1   0  19       20.06       21.73      8.63 o 
   3   0  19        2.97       -1.06      9.01 o 
   5   0  19       18.78       29.68     12.19 o 
 -11   1  19      395.61      386.35     41.84 o 
 -10   1  19       11.83       12.47     10.25 o 
  -9   1  19       34.45       39.97     11.86 o 
  -8   1  19        0.11        0.80      3.44 o 
  -7   1  19      508.11      536.46     38.38 o 
  -6   1  19        8.91        5.25      6.51 o 
  -5   1  19      210.36      204.64     20.99 o 
  -4   1  19        9.74       17.06     11.37 o 
  -3   1  19      312.82      417.90     50.93 o 
  -2   1  19       51.36       57.06     11.16 o 
  -1   1  19      377.21      360.50     31.14 o 
   0   1  19      168.13      166.53     27.39 o 
   1   1  19        0.50        2.72      5.62 o 
   2   1  19        3.06        4.78      6.93 o 
   3   1  19       15.29        2.34      6.71 o 
   4   1  19        7.91       -1.70      6.93 o 
   5   1  19        5.19       13.26     15.10 o 
   6   1  19        3.93       -3.81      7.76 o 
 -11   2  19       18.88       14.29      4.90 o 
 -10   2  19        0.11       -1.79      4.13 o 
  -9   2  19      415.92      437.56     38.86 o 
  -8   2  19       52.77       54.38     10.17 o 
  -7   2  19      112.48      100.86     12.43 o 
  -6   2  19        6.24        4.13      4.90 o 
  -5   2  19        7.73        9.72      4.77 o 
  -4   2  19       38.02       28.34      6.20 o 
  -3   2  19        2.34        1.92      8.95 o 
  -2   2  19      190.86      240.18     27.88 o 
  -1   2  19      636.42      635.92     53.19 o 
   0   2  19        4.53        9.30      7.05 o 
   1   2  19        4.80        1.06      5.78 o 
   2   2  19       20.36       34.91      7.42 o 
   3   2  19      231.96      209.59     29.41 o 
   4   2  19        1.90        1.21      7.84 o 
   5   2  19       34.68       42.69     10.26 o 
   6   2  19       49.27       69.15     14.84 o 
 -10   3  19        1.38       -1.68      5.11 o 
  -9   3  19       45.49       65.10     10.53 o 
  -8   3  19        0.25        4.40      5.49 o 
  -7   3  19        7.02       -3.86      4.47 o 
  -6   3  19      168.01      171.94     18.31 o 
  -5   3  19       54.31       66.97      8.27 o 
  -4   3  19       14.60       13.67      8.41 o 
  -3   3  19      297.46      320.21     22.90 o 
  -2   3  19       83.10       79.69     11.21 o 
  -1   3  19      181.36      195.38     30.27 o 
   0   3  19       39.65       39.85     11.47 o 
   1   3  19      344.48      380.02     40.37 o 
   2   3  19       30.42       29.04      9.97 o 
   3   3  19      187.01      208.96     32.86 o 
   4   3  19       10.74       15.93      8.48 o 
   5   3  19      128.29      118.38     15.17 o 
  -9   4  19        0.69       -3.11      7.76 o 
  -8   4  19        0.01       -4.85      4.85 o 
  -7   4  19       43.26       29.50      7.27 o 
  -6   4  19       32.34       27.77      6.61 o 
  -5   4  19       27.20       38.92      6.03 o 
  -4   4  19       37.34       39.17      8.40 o 
  -3   4  19       76.91       76.01      8.12 o 
  -2   4  19       89.02      102.23     12.70 o 
  -1   4  19      447.68      533.91     54.14 o 
   0   4  19      274.21      278.51     31.57 o 
   1   4  19       11.39        6.46     10.18 o 
   2   4  19       54.36       71.82     21.46 o 
   3   4  19        0.97       -2.70      9.80 o 
   4   4  19       44.65       44.09     10.60 o 
   5   4  19        0.44        0.79      7.87 o 
  -8   5  19       60.16       65.02     13.03 o 
  -7   5  19      465.15      500.73     57.31 o 
  -6   5  19       20.05        8.90      5.80 o 
  -5   5  19        0.02       -4.17     13.22 o 
  -4   5  19       12.10        2.18      7.86 o 
  -3   5  19       16.24       12.78      9.14 o 
  -2   5  19        7.48        3.75      8.59 o 
  -1   5  19        1.61        1.11      8.79 o 
   0   5  19        5.91        9.50      9.14 o 
   1   5  19       50.91       71.03     13.36 o 
   2   5  19        1.62        1.90     13.78 o 
   3   5  19       85.09      118.85     17.28 o 
  -6   6  19        8.01      -10.13     17.02 o 
  -5   6  19        8.71       10.53     16.69 o 
  -4   6  19       12.66        4.60      9.95 o 
  -3   6  19        0.11        5.55      9.21 o 
  -2   6  19        0.32       -0.35      8.59 o 
  -1   6  19      164.39      173.38     32.33 o 
   0   6  19        1.34        1.26     12.45 o 
   1   6  19       16.01        2.98     10.75 o 
 -10   0  20        4.02        4.17      5.61 o 
  -8   0  20        0.98       -4.77      4.77 o 
  -6   0  20      835.02      808.76     81.48 o 
  -4   0  20      648.48      570.79     98.58 o 
  -2   0  20      217.68      274.53     48.23 o 
   0   0  20       21.25        9.98      8.11 o 
   2   0  20       89.41      100.70     16.96 o 
   4   0  20       12.18       -2.65      9.01 o 
   6   0  20       12.52       11.66     12.72 o 
 -10   1  20      117.03      118.11     15.76 o 
  -9   1  20        1.50        3.31      3.63 o 
  -8   1  20      393.76      400.92     30.85 o 
  -7   1  20        8.00        6.69     10.29 o 
  -6   1  20       42.91       44.71     14.57 o 
  -5   1  20        3.06       12.47      9.56 o 
  -4   1  20       65.05       74.04     17.45 o 
  -3   1  20       35.44       44.37     14.23 o 
  -2   1  20       57.79       51.00     10.50 o 
  -1   1  20        6.20        8.42      7.50 o 
   0   1  20        7.52        2.76      5.38 o 
   1   1  20        0.54        1.80      6.04 o 
   2   1  20       21.44       31.37      8.52 o 
   3   1  20       21.14        4.57      7.30 o 
   4   1  20       67.38       65.01     12.92 o 
   5   1  20        9.04        2.31      8.22 o 
 -10   2  20      122.04      141.20     19.27 o 
  -9   2  20        2.69       -1.91      6.06 o 
  -8   2  20      249.64      252.40     26.49 o 
  -7   2  20       25.30       21.66      6.31 o 
  -6   2  20      151.63      143.77     22.45 o 
  -5   2  20        0.08       -5.45      5.45 o 
  -4   2  20       61.66       81.36      8.44 o 
  -3   2  20        5.82        4.74      7.16 o 
  -2   2  20       54.59       72.59     11.37 o 
  -1   2  20        1.59        5.98      6.86 o 
   0   2  20       14.62        6.57      8.48 o 
   1   2  20      319.78      334.30     33.82 o 
   2   2  20      272.85      312.86     27.90 o 
   3   2  20      333.41      303.27     29.60 o 
   4   2  20       36.70       48.02     10.41 o 
   5   2  20        9.53       10.00      9.55 o 
  -9   3  20       45.49       62.44     10.65 o 
  -8   3  20      117.53      132.94     19.34 o 
  -7   3  20       64.96       63.11      9.83 o 
  -6   3  20        0.34       -0.94      6.72 o 
  -5   3  20        0.47        0.24      4.36 o 
  -4   3  20       15.86       15.80      4.87 o 
  -3   3  20        0.64        3.05      7.41 o 
  -2   3  20       42.41       69.12     11.42 o 
  -1   3  20       12.13        8.33      8.23 o 
   0   3  20      161.61      166.64     40.28 o 
   1   3  20      304.78      259.74     28.08 o 
   2   3  20        0.07        0.93      9.54 o 
   3   3  20        0.06       -6.11      8.05 o 
   4   3  20      133.66      131.56     14.77 o 
  -8   4  20       16.84       18.09      8.76 o 
  -7   4  20      451.27      535.75     47.02 o 
  -6   4  20      217.25      218.41     18.90 o 
  -5   4  20      115.27      169.41     14.42 o 
  -4   4  20        1.68       -2.56      3.78 o 
  -3   4  20      120.48      112.48     16.64 o 
  -2   4  20        0.94       -1.70      8.04 o 
  -1   4  20      213.49      256.42     27.06 o 
   0   4  20        0.72        5.21      9.39 o 
   1   4  20        0.15        2.02      9.85 o 
   2   4  20      336.25      398.57     40.39 o 
   3   4  20       13.46       37.63     14.84 o 
   4   4  20       92.40       95.40     17.49 o 
  -7   5  20       40.18       53.32     15.32 o 
  -6   5  20      104.65      107.95     13.70 o 
  -5   5  20        9.86        6.66      8.96 o 
  -4   5  20        0.68        2.10      8.91 o 
  -3   5  20       10.45        1.75      8.14 o 
  -2   5  20      102.16      117.75     16.47 o 
  -1   5  20      152.87      197.13     27.04 o 
   0   5  20      383.49      453.04     47.23 o 
   1   5  20        0.03        2.18     10.75 o 
   2   5  20        6.17        5.37     11.22 o 
  -4   6  20       50.97       45.68     12.24 o 
  -3   6  20       16.10        2.80      9.62 o 
  -2   6  20       17.23       23.65     11.31 o 
  -1   6  20        4.84        8.44     14.57 o 
  -9   0  21      207.80      254.64     40.54 o 
  -7   0  21      394.77      407.24     42.94 o 
  -5   0  21      147.37      177.01     45.05 o 
  -3   0  21       19.24       13.78     18.02 o 
  -1   0  21      100.19      168.53     34.45 o 
   1   0  21       28.35       11.13     11.13 o 
   3   0  21       26.11       -5.30      9.54 o 
   5   0  21      187.51      154.75     23.32 o 
 -10   1  21       17.37       24.54      5.20 o 
  -9   1  21       52.05       50.36      6.30 o 
  -8   1  21        0.00       10.40      4.74 o 
  -7   1  21        2.35       13.04      5.37 o 
  -6   1  21       31.36       31.05      6.46 o 
  -5   1  21      248.66      256.23     38.97 o 
  -4   1  21       14.58        2.71     11.69 o 
  -3   1  21       48.18       81.35     17.23 o 
  -2   1  21       36.69       43.58     10.84 o 
  -1   1  21        0.05        1.65      7.74 o 
   0   1  21        0.45        0.61      7.38 o 
   1   1  21      181.63      204.06     18.32 o 
   2   1  21        0.17      -10.33     14.31 o 
   3   1  21        5.78        4.77      7.50 o 
   4   1  21       36.65       24.79      9.55 o 
  -9   2  21       31.95       19.03      9.88 o 
  -8   2  21        5.21        1.01      7.13 o 
  -7   2  21       20.20       17.81     13.67 o 
  -6   2  21      185.59      197.52     20.16 o 
  -5   2  21       59.36       63.44     16.15 o 
  -4   2  21       35.62       47.54     15.63 o 
  -3   2  21        0.52        5.86      7.73 o 
  -2   2  21       29.93       39.27      8.78 o 
  -1   2  21      375.26      374.37     34.28 o 
   0   2  21       50.41       34.82     13.25 o 
   1   2  21       18.64       20.45     15.10 o 
   2   2  21        7.24        4.50      7.47 o 
   3   2  21       37.52       26.73     25.44 o 
   4   2  21       21.79        5.64      9.01 o 
  -8   3  21       63.44       79.82     13.54 o 
  -7   3  21        0.07       -4.95      4.95 o 
  -6   3  21       14.95       15.52      7.71 o 
  -5   3  21       11.89       -4.49      4.49 o 
  -4   3  21       20.44       13.37      4.10 o 
  -3   3  21        8.83        6.70      8.10 o 
  -2   3  21      139.15      164.67     17.75 o 
  -1   3  21      283.84      294.03     41.87 o 
   0   3  21       19.74       20.31     11.07 o 
   1   3  21       16.68        5.83     10.60 o 
   2   3  21       14.57       -2.65     11.13 o 
   3   3  21       64.87       43.46     14.31 o 
  -7   4  21       51.90       46.41      7.96 o 
  -6   4  21       18.25       18.73      5.89 o 
  -5   4  21       72.95       66.64     10.29 o 
  -4   4  21        2.62        3.38      4.51 o 
  -3   4  21        0.83       -0.87      8.80 o 
  -2   4  21        1.12        6.50      9.14 o 
  -1   4  21      188.42      188.84     25.32 o 
   0   4  21        8.35       -3.38     11.15 o 
   1   4  21        2.20        2.55     10.00 o 
   2   4  21        5.08        3.36     10.43 o 
  -5   5  21       73.36       76.55     14.20 o 
  -4   5  21        2.27       -7.18      8.96 o 
  -3   5  21        1.19       -3.20      9.10 o 
  -2   5  21        1.37       -4.01      9.47 o 
  -1   5  21        4.36        0.74      8.96 o 
   0   5  21        0.91       -0.98     10.57 o 
  -8   0  22      129.20      151.19     19.01 o 
  -6   0  22       13.77        5.83     20.14 o 
  -4   0  22       42.44       43.99     23.85 o 
  -2   0  22       59.68       83.74     27.03 o 
   0   0  22       14.15       12.39      8.96 o 
   2   0  22      277.44      323.29     45.58 o 
   4   0  22       26.27       26.50     14.84 o 
  -9   1  22       41.77       38.61      5.84 o 
  -8   1  22      285.53      265.20     28.01 o 
  -7   1  22       22.84       38.65     11.38 o 
  -6   1  22       45.92       56.20     15.24 o 
  -5   1  22       65.96       90.56     29.68 o 
  -4   1  22      229.51      258.54     54.85 o 
  -3   1  22       54.73       62.16     17.13 o 
  -2   1  22        3.36        4.06     13.24 o 
  -1   1  22        0.26       -1.63      7.15 o 
   0   1  22      109.60      155.94     47.43 o 
   1   1  22        8.48       -5.83     10.60 o 
   2   1  22        1.88       -2.77      7.68 o 
   3   1  22        0.78       -0.58      7.84 o 
  -8   2  22       17.40       12.70      5.47 o 
  -7   2  22       12.63       11.12      5.90 o 
  -6   2  22      105.08      135.35     15.23 o 
  -5   2  22       25.41       19.34     20.93 o 
  -4   2  22      137.78      200.42     36.57 o 
  -3   2  22       10.58       25.44     14.62 o 
  -2   2  22        7.56       17.38      8.97 o 
  -1   2  22      344.35      330.76     33.04 o 
   0   2  22      189.85      202.57     23.76 o 
   1   2  22       23.42       16.05      9.87 o 
   2   2  22       73.76       78.44     15.90 o 
   3   2  22       10.31        7.20      8.43 o 
  -7   3  22      124.83      137.72     16.02 o 
  -6   3  22       23.39       22.33      9.10 o 
  -5   3  22       29.93       30.59      6.73 o 
  -4   3  22      199.21      274.42     37.35 o 
  -3   3  22        0.53       -7.58      8.27 o 
  -2   3  22       41.07       32.30     10.42 o 
  -1   3  22        0.14       -3.00      9.48 o 
   0   3  22      173.09      226.82     25.48 o 
   1   3  22       88.03       90.14     15.33 o 
   2   3  22        5.32        2.65     12.72 o 
  -6   4  22      122.15      116.42     14.15 o 
  -5   4  22       84.64      118.45     11.98 o 
  -4   4  22        1.28       -1.23      8.95 o 
  -3   4  22        6.24        6.59     10.17 o 
  -2   4  22       37.66       48.86     16.69 o 
  -1   4  22       43.51       22.97     17.75 o 
   0   4  22        0.84       -7.45     10.33 o 
   1   4  22        3.55        9.03     10.52 o 
  -7   0  23      218.95      158.99     39.75 o 
  -5   0  23       37.50       36.04     23.85 o 
  -3   0  23       11.75       12.19     21.73 o 
  -1   0  23      100.70      147.33     39.22 o 
   1   0  23      185.36      210.93     33.39 o 
  -8   1  23        5.61        4.89      6.02 o 
  -7   1  23       29.48       32.01      6.96 o 
  -6   1  23        4.40       11.05     13.82 o 
  -5   1  23       42.80       44.94     17.56 o 
  -4   1  23       44.16       75.44     23.05 o 
  -3   1  23       18.06       38.42     16.65 o 
  -2   1  23        1.57       13.72     15.73 o 
  -1   1  23        0.55       -0.30     12.86 o 
   0   1  23        0.02       -5.54      9.06 o 
   1   1  23      109.04       90.10     19.08 o 
   2   1  23       21.41        4.77     12.72 o 
  -7   2  23        8.70       17.30      6.29 o 
  -6   2  23       14.05       12.84      5.86 o 
  -5   2  23        2.01        9.40     14.51 o 
  -4   2  23        7.89       14.81     15.01 o 
  -3   2  23      177.50      216.06     32.04 o 
  -2   2  23      226.15      278.64     38.33 o 
  -1   2  23        0.24       -2.73      9.61 o 
   0   2  23       86.81       93.39     18.28 o 
   1   2  23        6.69        3.71     11.66 o 
  -6   3  23        3.38        9.79     10.43 o 
  -5   3  23        0.37      -14.07     14.60 o 
  -4   3  23        0.29        1.05     12.05 o 
  -3   3  23       99.05      119.53     17.05 o 
  -2   3  23        0.04       -0.54      9.39 o 
  -1   3  23        0.62        5.61     12.19 o 
   0   3  23        0.46        2.36     13.78 o 
  -3   4  23       31.32       21.98     10.54 o 
  -6   0  24       33.44        4.24     22.26 o 
  -4   0  24       54.53       41.87     25.44 o 
  -2   0  24      126.69      156.87     36.04 o 
  -6   1  24       16.64       32.25     15.37 o 
  -5   1  24       17.60       32.44     16.48 o 
  -4   1  24        1.72        6.33     15.73 o 
  -3   1  24      100.00      139.13     23.98 o 
  -2   1  24      196.52      212.09     34.85 o 
  -1   1  24        5.34        2.12     23.32 o 
  -5   2  24        0.93        3.42     15.09 o 
  -4   2  24        9.16       -1.85     14.49 o 
  -3   2  24       23.15       23.18     17.31 o 
  -2   2  24      155.82      150.21     25.47 o 
  -1   2  24        1.27        9.84     10.63 o 
                                                 
